# Supplementary material for: Crystal structure of di­chlorido­bis­(1,3-diisopropyl-4,5-dimethyl-2H-imidazole-2-thione-κS)zinc(II)
Source: Acta Crystallogr Sect E Struct Rep Online. 2014 Oct 31;70(Pt 11):m384. doi: 10.1107/S1600536814023642 (PMC4257301; doi:10.1107/S1600536814023642)
Supplement: Supplementary file 1 [file e-70-0m384-sup1.cif]

##############################################################################
#                                                                            #
# This CIF contains the data in a paper accepted for publication in          #
# Acta Crystallographica Section E. It conforms to the requirements of       #
# Notes for Authors for Acta Crystallographica Section E, and has been       #
# peer reviewed under the auspices of the IUCr Commission on Journals.       #
#                                                                            #
# Full details of the Crystallographic Information File format               #
# are given in the paper "The Crystallographic Information File (CIF):       #
# a New Standard Archive File for Crystallography" by S. R. Hall, F. H.      #
# Allen and I. D. Brown [Acta Cryst. (1991), A47, 655-685].                  #
#                                                                            #
# The current version of the core CIF dictionary is obtainable from          #
# ftp://ftp.iucr.org/pub/cif_core.dic.                                       #
#                                                                            #
# Software is freely available for graphical display of the structure(s)     #
# in this CIF. For information consult the CIF software page                 #
# http://www.iucr.org/resources/cif/software.                                #
#                                                                            #
# This file may be used for bona fide research purposes within the           #
# scientific community so long as proper attribution is given to the journal # 
# article from which it was obtained.                                        #
#                                                                            #
##############################################################################
data_I
_audit_creation_method     SHELXL-97
_chemical_name_systematic
;\
Dichloridobis(1,3-diisopropyl-4,5-dimethyl-2<i>H</i>-imidazole-\
2-thione-\k<i>S</i>)zinc(II)
;
_chemical_name_common     ?
_chemical_formula_moiety     'C22 H40 Cl2 N4 S2 Zn'
_chemical_formula_sum     'C22 H40 Cl2 N4 S2 Zn'
_chemical_formula_iupac     '[Zn Cl2 (C11 H20 N2 S1)2]'
_chemical_formula_weight     560.97
_chemical_melting_point     ?
_symmetry_cell_setting     monoclinic
_symmetry_space_group_name_H-M     'P 21/c'
loop_
    _symmetry_equiv_pos_as_xyz
    'x, y, z'
    '-x, y+1/2, -z+1/2'
    '-x, -y, -z'
    'x, -y-1/2, z-1/2'
_cell_length_a     11.997(3)
_cell_length_b     12.885(3)
_cell_length_c     18.217(4)
_cell_angle_alpha     90.00
_cell_angle_beta     96.856(4)
_cell_angle_gamma     90.00
_cell_volume     2796.0(10)
_cell_formula_units_Z     4
_cell_measurement_reflns_used     4648
_cell_measurement_theta_min     2.32
_cell_measurement_theta_max     27.78
_cell_measurement_temperature     120(2)
_exptl_crystal_description     prism
_exptl_crystal_colour     colourless
_exptl_crystal_size_max     0.42
_exptl_crystal_size_mid     0.28
_exptl_crystal_size_min     0.21
_exptl_crystal_density_diffrn     1.333
_exptl_crystal_density_meas     ?
_exptl_crystal_density_method     'not measured'
_exptl_crystal_F_000     1184
_exptl_absorpt_coefficient_mu     1.236
_exptl_absorpt_correction_type     multi-scan
_exptl_absorpt_process_details
;
(SADABS; Bruker, 2002)
;
_exptl_absorpt_correction_T_min     0.6249
_exptl_absorpt_correction_T_max     0.7814
_exptl_special_details     ?
_diffrn_ambient_temperature     120(2)
_diffrn_radiation_type     MoK\a
_diffrn_radiation_wavelength     0.71073
_diffrn_radiation_source     'sealed tube'
_diffrn_radiation_monochromator     'graphite'
_diffrn_measurement_device_type     'Bruker SMART CCD area-detector'
_diffrn_measurement_method     '\f and \w scans'
_diffrn_reflns_number     24445
_diffrn_reflns_av_R_equivalents     0.1453
_diffrn_reflns_av_sigmaI/netI     0.1032
_diffrn_reflns_theta_min     1.71
_diffrn_reflns_theta_max     27.88
_diffrn_reflns_theta_full     27.88
_diffrn_measured_fraction_theta_max     1.000
_diffrn_measured_fraction_theta_full     1.000
_diffrn_reflns_limit_h_min     -15
_diffrn_reflns_limit_h_max     15
_diffrn_reflns_limit_k_min     -15
_diffrn_reflns_limit_k_max     16
_diffrn_reflns_limit_l_min     -23
_diffrn_reflns_limit_l_max     23
_diffrn_standards_number     0
_diffrn_standards_interval_count     ?
_diffrn_standards_interval_time     ?
_diffrn_standards_decay_%     ?
_refine_special_details
;
Refinement of <i>F</i>^2^ against ALL reflections. The weighted <i>R</i>-factor
<i>wR</i> and goodness of fit <i>S</i> are based on <i>F</i>^2^, conventional
<i>R</i>-factors <i>R</i> are based on <i>F</i>, with <i>F</i> set to zero for
negative <i>F</i>^2^. The threshold expression of <i>F</i>^2^ >
\s(<i>F</i>^2^) is used only for calculating <i>R</i>-factors(gt) <i>etc</i>.
and is not relevant to the choice of reflections for refinement.
<i>R</i>-factors based on <i>F</i>^2^ are statistically about twice as large
as those based on <i>F</i>, and <i>R</i>- factors based on ALL data will be
even larger.
;
_reflns_number_total     6662
_reflns_number_gt     4453
_reflns_threshold_expression     I>2sigma(I)
_refine_ls_structure_factor_coef     Fsqd
_refine_ls_matrix_type     full
_refine_ls_R_factor_all     0.0801
_refine_ls_R_factor_gt     0.0559
_refine_ls_wR_factor_gt     0.1115
_refine_ls_wR_factor_ref     0.1231
_refine_ls_goodness_of_fit_ref     0.922
_refine_ls_restrained_S_all     0.927
_refine_ls_number_reflns     6662
_refine_ls_number_parameters     293
_refine_ls_number_restraints     4
_refine_ls_hydrogen_treatment     constr
_refine_ls_weighting_scheme     calc
_refine_ls_weighting_details
                 'calc w=1/[\s^2^(Fo^2^)+(0.0450P)^2^] where P=(Fo^2^+2Fc^2^)/3'
_atom_sites_solution_hydrogens     difmap
_atom_sites_solution_primary     direct
_atom_sites_solution_secondary     difmap
_refine_ls_shift/su_max     0.001
_refine_ls_shift/su_mean     0.000
_refine_diff_density_max     0.700
_refine_diff_density_min     -0.788
_refine_ls_extinction_method     none
_refine_ls_extinction_coef     ?
loop_
    _atom_type_symbol
    _atom_type_description
    _atom_type_scat_dispersion_real
    _atom_type_scat_dispersion_imag
    _atom_type_scat_source
    'C' 'C' 0.0033 0.0016
                         'International Tables Vol C Tables 4.2.6.8 and 6.1.1.4'
    'H' 'H' 0.0000 0.0000
                         'International Tables Vol C Tables 4.2.6.8 and 6.1.1.4'
    'N' 'N' 0.0061 0.0033
                         'International Tables Vol C Tables 4.2.6.8 and 6.1.1.4'
    'S' 'S' 0.1246 0.1234
                         'International Tables Vol C Tables 4.2.6.8 and 6.1.1.4'
    'Cl' 'Cl' 0.1484 0.1585
                         'International Tables Vol C Tables 4.2.6.8 and 6.1.1.4'
    'Zn' 'Zn' 0.2839 1.4301
                         'International Tables Vol C Tables 4.2.6.8 and 6.1.1.4'
_computing_data_collection
;
SMART (Bruker, 2002)
;
_computing_cell_refinement
;
SAINT (Bruker, 2002)
;
_computing_data_reduction
;
SAINT (Bruker, 2002)
;
_computing_structure_solution
;
SHELXTL (Sheldrick, 2008)
;
_computing_structure_refinement
;
SHELXTL (Sheldrick, 2008)
;
_computing_molecular_graphics
;
SHELXTL (Sheldrick, 2008)
;
_computing_publication_material
;
SHELXTL (Sheldrick, 2008)
;
loop_
    _atom_site_type_symbol
    _atom_site_label
    _atom_site_fract_x
    _atom_site_fract_y
    _atom_site_fract_z
    _atom_site_U_iso_or_equiv
    _atom_site_adp_type
    _atom_site_calc_flag
    _atom_site_refinement_flags
    _atom_site_occupancy
    _atom_site_symmetry_multiplicity
    _atom_site_disorder_assembly
    _atom_site_disorder_group
    Zn Zn1 0.29403(3) 0.79662(4) 0.317723(19) 0.02952(12) Uani d . 1 1 . .
    Cl Cl1 0.26708(7) 0.64598(7) 0.37435(5) 0.0406(2) Uani d . 1 1 . .
    Cl Cl2 0.23632(7) 0.80239(9) 0.19670(5) 0.0456(2) Uani d . 1 1 . .
    S S1 0.21273(6) 0.93464(7) 0.37853(4) 0.0310(2) Uani d . 1 1 . .
    S S2 0.48780(6) 0.83757(8) 0.33891(5) 0.0366(2) Uani d . 1 1 . .
    N N1 0.0161(2) 0.8553(2) 0.41595(14) 0.0289(6) Uani d . 1 1 . .
    N N2 -0.00427(19) 0.9400(2) 0.31213(14) 0.0315(6) Uani d . 1 1 . .
    N N3 0.5885(2) 0.6531(2) 0.38121(14) 0.0325(6) Uani d . 1 1 A .
    N N4 0.5360(2) 0.7405(2) 0.47290(14) 0.0270(6) Uani d . 1 1 . .
    C C1 0.0716(2) 0.9057(3) 0.36739(17) 0.0285(7) Uani d . 1 1 . .
    C C2 0.0744(3) 0.8058(3) 0.48328(17) 0.0326(7) Uani d . 1 1 . .
    H H2A 0.1558 0.8034 0.4764 0.039 Uiso calc R 1 1 . .
    C C3 0.0380(3) 0.6944(4) 0.4921(2) 0.0551(11) Uani d . 1 1 . .
    H H3A 0.0387 0.6576 0.4451 0.083 Uiso calc R 1 1 . .
    H H3B -0.0380 0.6932 0.5067 0.083 Uiso calc R 1 1 . .
    H H3C 0.0899 0.6604 0.5304 0.083 Uiso calc R 1 1 . .
    C C4 0.0658(4) 0.8715(4) 0.5502(2) 0.0599(12) Uani d . 1 1 . .
    H H4A 0.0976 0.9403 0.5428 0.090 Uiso calc R 1 1 . .
    H H4B 0.1076 0.8386 0.5936 0.090 Uiso calc R 1 1 . .
    H H4C -0.0132 0.8787 0.5581 0.090 Uiso calc R 1 1 . .
    C C5 -0.0980(3) 0.8623(3) 0.39265(18) 0.0355(8) Uani d . 1 1 . .
    C C6 -0.1870(3) 0.8242(4) 0.4368(2) 0.0526(11) Uani d . 1 1 . .
    H H6A -0.2606 0.8478 0.4139 0.079 Uiso calc R 1 1 . .
    H H6B -0.1729 0.8515 0.4873 0.079 Uiso calc R 1 1 . .
    H H6C -0.1857 0.7481 0.4383 0.079 Uiso calc R 1 1 . .
    C C7 -0.1115(2) 0.9152(3) 0.32884(18) 0.0359(8) Uani d . 1 1 . .
    C C8 -0.2172(3) 0.9469(4) 0.2828(2) 0.0594(13) Uani d . 1 1 . .
    H H8A -0.2814 0.9327 0.3099 0.089 Uiso calc R 1 1 . .
    H H8B -0.2253 0.9076 0.2365 0.089 Uiso calc R 1 1 . .
    H H8C -0.2143 1.0213 0.2720 0.089 Uiso calc R 1 1 . .
    C C9 0.0265(3) 0.9976(3) 0.24718(17) 0.0384(8) Uani d . 1 1 . .
    H H9A 0.1094 0.9891 0.2477 0.046 Uiso calc R 1 1 . .
    C C10 -0.0265(3) 0.9506(4) 0.17534(19) 0.0501(10) Uani d . 1 1 . .
    H H10A -0.0198 0.8748 0.1780 0.075 Uiso calc R 1 1 . .
    H H10B 0.0119 0.9765 0.1345 0.075 Uiso calc R 1 1 . .
    H H10C -0.1060 0.9699 0.1670 0.075 Uiso calc R 1 1 . .
    C C11 0.0057(3) 1.1130(3) 0.2544(2) 0.0453(9) Uani d . 1 1 . .
    H H11A 0.0528 1.1399 0.2979 0.068 Uiso calc R 1 1 . .
    H H11B -0.0735 1.1248 0.2600 0.068 Uiso calc R 1 1 . .
    H H11C 0.0245 1.1488 0.2100 0.068 Uiso calc R 1 1 . .
    C C12 0.5355(2) 0.7400(3) 0.39916(17) 0.0294(7) Uani d . 1 1 . .
    C C13 0.6001(3) 0.6225(4) 0.3046(2) 0.0556(11) Uani d D 1 1 . .
    H H13B 0.5685 0.6839 0.2757 0.067 Uiso calc PR 0.567(15) 1 A 2
    H H13A 0.6363 0.5541 0.3181 0.067 Uiso d PR 0.433(15) 1 A 1
    C C141 0.6930(8) 0.6679(10) 0.2705(5) 0.046(3) Uiso d PD 0.433(15) 1 A 1
    H H14A 0.7614 0.6660 0.3058 0.069 Uiso calc PR 0.433(15) 1 A 1
    H H14B 0.6750 0.7400 0.2567 0.069 Uiso calc PR 0.433(15) 1 A 1
    H H14C 0.7048 0.6281 0.2263 0.069 Uiso calc PR 0.433(15) 1 A 1
    C C151 0.4967(7) 0.5821(10) 0.2609(5) 0.042(3) Uiso d PD 0.433(15) 1 A 1
    H H15A 0.5168 0.5459 0.2170 0.062 Uiso calc PR 0.433(15) 1 A 1
    H H15B 0.4463 0.6400 0.2456 0.062 Uiso calc PR 0.433(15) 1 A 1
    H H15C 0.4589 0.5337 0.2912 0.062 Uiso calc PR 0.433(15) 1 A 1
    C C142 0.7155(5) 0.6212(8) 0.2885(5) 0.048(2) Uiso d PD 0.567(15) 1 A 2
    H H14D 0.7172 0.6075 0.2357 0.072 Uiso calc PR 0.567(15) 1 A 2
    H H14E 0.7569 0.5666 0.3176 0.072 Uiso calc PR 0.567(15) 1 A 2
    H H14F 0.7504 0.6886 0.3012 0.072 Uiso calc PR 0.567(15) 1 A 2
    C C152 0.5241(7) 0.5399(7) 0.2770(5) 0.050(2) Uiso d PD 0.567(15) 1 A 2
    H H15D 0.5194 0.5371 0.2230 0.075 Uiso calc PR 0.567(15) 1 A 2
    H H15E 0.4494 0.5534 0.2916 0.075 Uiso calc PR 0.567(15) 1 A 2
    H H15F 0.5522 0.4735 0.2979 0.075 Uiso calc PR 0.567(15) 1 A 2
    C C16 0.6241(3) 0.5981(3) 0.44529(18) 0.0350(8) Uani d . 1 1 . .
    C C17 0.6908(3) 0.5006(3) 0.4470(2) 0.0544(11) Uani d . 1 1 A .
    H H17A 0.6978 0.4711 0.4969 0.082 Uiso calc R 1 1 . .
    H H17B 0.7657 0.5158 0.4333 0.082 Uiso calc R 1 1 . .
    H H17C 0.6529 0.4507 0.4118 0.082 Uiso calc R 1 1 . .
    C C18 0.5917(3) 0.6525(3) 0.50254(17) 0.0332(7) Uani d . 1 1 A .
    C C19 0.6127(3) 0.6276(3) 0.58272(19) 0.0514(10) Uani d . 1 1 . .
    H H19A 0.6471 0.5587 0.5892 0.077 Uiso calc R 1 1 A .
    H H19B 0.5414 0.6281 0.6040 0.077 Uiso calc R 1 1 . .
    H H19C 0.6634 0.6795 0.6078 0.077 Uiso calc R 1 1 . .
    C C20 0.4861(3) 0.8245(3) 0.51226(18) 0.0331(8) Uani d . 1 1 . .
    H H20A 0.4470 0.8707 0.4732 0.040 Uiso calc R 1 1 . .
    C C21 0.3971(3) 0.7878(3) 0.5579(2) 0.0493(10) Uani d . 1 1 . .
    H H21A 0.3477 0.7382 0.5292 0.074 Uiso calc R 1 1 . .
    H H21B 0.3529 0.8473 0.5714 0.074 Uiso calc R 1 1 . .
    H H21C 0.4328 0.7541 0.6029 0.074 Uiso calc R 1 1 . .
    C C22 0.5759(3) 0.8906(3) 0.5550(2) 0.0528(10) Uani d . 1 1 . .
    H H22A 0.6246 0.9201 0.5209 0.079 Uiso calc R 1 1 . .
    H H22B 0.6208 0.8476 0.5918 0.079 Uiso calc R 1 1 . .
    H H22C 0.5404 0.9468 0.5800 0.079 Uiso calc R 1 1 . .
loop_
    _atom_site_aniso_label
    _atom_site_aniso_U_11
    _atom_site_aniso_U_22
    _atom_site_aniso_U_33
    _atom_site_aniso_U_12
    _atom_site_aniso_U_13
    _atom_site_aniso_U_23
    Zn1 0.02328(18) 0.0371(2) 0.0277(2) 0.00150(16) 0.00112(13) 0.00080(16)
    Cl1 0.0410(5) 0.0368(5) 0.0433(5) -0.0021(4) 0.0020(4) 0.0043(4)
    Cl2 0.0409(5) 0.0676(7) 0.0273(4) 0.0026(5) 0.0007(3) -0.0028(4)
    S1 0.0214(3) 0.0376(5) 0.0335(4) -0.0007(3) 0.0004(3) -0.0028(4)
    S2 0.0231(4) 0.0480(6) 0.0378(5) -0.0003(4) 0.0005(3) 0.0150(4)
    N1 0.0253(13) 0.0339(16) 0.0271(14) -0.0022(11) 0.0011(10) -0.0013(12)
    N2 0.0238(12) 0.0441(18) 0.0259(14) 0.0012(12) 0.0001(10) 0.0036(12)
    N3 0.0281(13) 0.0398(17) 0.0295(14) -0.0035(13) 0.0032(11) -0.0042(13)
    N4 0.0253(12) 0.0271(15) 0.0282(14) 0.0002(11) 0.0014(10) -0.0008(11)
    C1 0.0226(14) 0.0326(19) 0.0300(16) 0.0007(13) 0.0015(12) -0.0043(14)
    C2 0.0346(17) 0.034(2) 0.0284(17) 0.0034(15) 0.0008(13) 0.0031(14)
    C3 0.057(2) 0.055(3) 0.056(3) 0.000(2) 0.0156(19) 0.011(2)
    C4 0.072(3) 0.074(3) 0.030(2) 0.023(3) -0.0079(18) -0.007(2)
    C5 0.0244(15) 0.048(2) 0.0338(18) -0.0043(15) 0.0020(13) -0.0031(16)
    C6 0.0323(18) 0.081(3) 0.044(2) -0.013(2) 0.0056(16) 0.008(2)
    C7 0.0209(14) 0.052(2) 0.0347(18) -0.0015(15) 0.0023(12) -0.0012(16)
    C8 0.0251(17) 0.101(4) 0.050(2) 0.002(2) -0.0043(15) 0.019(2)
    C9 0.0299(16) 0.055(2) 0.0307(18) 0.0066(16) 0.0053(13) 0.0067(16)
    C10 0.050(2) 0.068(3) 0.0319(19) 0.015(2) 0.0039(16) 0.0012(19)
    C11 0.0398(19) 0.051(3) 0.046(2) 0.0043(18) 0.0077(16) 0.0076(18)
    C12 0.0173(13) 0.040(2) 0.0304(17) -0.0025(13) -0.0013(12) 0.0023(14)
    C13 0.051(2) 0.082(3) 0.035(2) -0.010(2) 0.0099(17) -0.012(2)
    C16 0.0383(17) 0.032(2) 0.0343(18) 0.0013(15) 0.0028(14) -0.0002(15)
    C17 0.072(3) 0.046(3) 0.046(2) 0.015(2) 0.010(2) 0.0025(19)
    C18 0.0329(16) 0.036(2) 0.0299(17) 0.0015(15) 0.0011(13) 0.0017(15)
    C19 0.068(3) 0.052(3) 0.033(2) 0.014(2) 0.0027(18) 0.0075(18)
    C20 0.0338(17) 0.031(2) 0.0345(18) 0.0015(14) 0.0045(13) -0.0019(14)
    C21 0.042(2) 0.052(3) 0.057(2) -0.0034(19) 0.0199(18) -0.008(2)
    C22 0.046(2) 0.047(3) 0.066(3) -0.0073(19) 0.0091(19) -0.017(2)
_geom_special_details
;
All e.s.d.'s (except the e.s.d. in the dihedral angle between two l.s. planes)
are estimated using the full covariance matrix. The cell e.s.d.'s are taken
into account individually in the estimation of e.s.d.'s in distances, angles
and torsion angles; correlations between e.s.d.'s in cell parameters are only
used when they are defined by crystal symmetry. An approximate (isotropic)
treatment of cell e.s.d.'s is used for estimating e.s.d.'s involving l.s.
planes.
;
loop_
    _geom_bond_atom_site_label_1
    _geom_bond_atom_site_label_2
    _geom_bond_site_symmetry_2
    _geom_bond_distance
    _geom_bond_publ_flag
    Zn1 Cl2 . 2.2319(10) ?
    Zn1 Cl1 . 2.2396(10) ?
    Zn1 S1 . 2.3663(9) ?
    Zn1 S2 . 2.3701(10) ?
    S1 C1 . 1.722(3) ?
    S2 C12 . 1.722(3) ?
    N1 C1 . 1.337(4) ?
    N1 C5 . 1.388(4) ?
    N1 C2 . 1.482(4) ?
    N2 C1 . 1.349(4) ?
    N2 C7 . 1.394(4) ?
    N2 C9 . 1.480(4) ?
    N3 C12 . 1.347(4) ?
    N3 C16 . 1.388(4) ?
    N3 C13 . 1.473(4) ?
    N4 C12 . 1.343(4) ?
    N4 C18 . 1.392(4) ?
    N4 C20 . 1.466(4) ?
    C2 C4 . 1.498(5) ?
    C2 C3 . 1.514(6) ?
    C2 H2A . 1.0000 ?
    C3 H3A . 0.9800 ?
    C3 H3B . 0.9800 ?
    C3 H3C . 0.9800 ?
    C4 H4A . 0.9800 ?
    C4 H4B . 0.9800 ?
    C4 H4C . 0.9800 ?
    C5 C7 . 1.341(5) ?
    C5 C6 . 1.494(5) ?
    C6 H6A . 0.9800 ?
    C6 H6B . 0.9800 ?
    C6 H6C . 0.9800 ?
    C7 C8 . 1.491(4) ?
    C8 H8A . 0.9800 ?
    C8 H8B . 0.9800 ?
    C8 H8C . 0.9800 ?
    C9 C10 . 1.512(5) ?
    C9 C11 . 1.516(6) ?
    C9 H9A . 1.0000 ?
    C10 H10A . 0.9800 ?
    C10 H10B . 0.9800 ?
    C10 H10C . 0.9800 ?
    C11 H11A . 0.9800 ?
    C11 H11B . 0.9800 ?
    C11 H11C . 0.9800 ?
    C13 C152 . 1.451(7) ?
    C13 C141 . 1.461(7) ?
    C13 C142 . 1.449(6) ?
    C13 C151 . 1.486(7) ?
    C13 H13B . 1.0000 ?
    C13 H13A . 0.9999 ?
    C141 H14A . 0.9800 ?
    C141 H14B . 0.9800 ?
    C141 H14C . 0.9800 ?
    C151 H15A . 0.9800 ?
    C151 H15B . 0.9800 ?
    C151 H15C . 0.9800 ?
    C142 H14D . 0.9800 ?
    C142 H14E . 0.9800 ?
    C142 H14F . 0.9800 ?
    C152 H15D . 0.9800 ?
    C152 H15E . 0.9800 ?
    C152 H15F . 0.9800 ?
    C16 C18 . 1.351(5) ?
    C16 C17 . 1.488(5) ?
    C17 H17A . 0.9800 ?
    C17 H17B . 0.9800 ?
    C17 H17C . 0.9800 ?
    C18 C19 . 1.488(5) ?
    C19 H19A . 0.9800 ?
    C19 H19B . 0.9800 ?
    C19 H19C . 0.9800 ?
    C20 C21 . 1.506(5) ?
    C20 C22 . 1.513(5) ?
    C20 H20A . 1.0000 ?
    C21 H21A . 0.9800 ?
    C21 H21B . 0.9800 ?
    C21 H21C . 0.9800 ?
    C22 H22A . 0.9800 ?
    C22 H22B . 0.9800 ?
    C22 H22C . 0.9800 ?
loop_
    _geom_angle_atom_site_label_1
    _geom_angle_atom_site_label_2
    _geom_angle_atom_site_label_3
    _geom_angle_site_symmetry_1
    _geom_angle_site_symmetry_3
    _geom_angle
    _geom_angle_publ_flag
    Cl2 Zn1 Cl1 . . 116.04(4) ?
    Cl2 Zn1 S1 . . 109.93(4) ?
    Cl1 Zn1 S1 . . 110.21(4) ?
    Cl2 Zn1 S2 . . 109.64(3) ?
    Cl1 Zn1 S2 . . 108.10(3) ?
    S1 Zn1 S2 . . 101.98(3) ?
    C1 S1 Zn1 . . 103.68(11) ?
    C12 S2 Zn1 . . 100.75(10) ?
    C1 N1 C5 . . 108.5(3) ?
    C1 N1 C2 . . 122.3(2) ?
    C5 N1 C2 . . 129.2(3) ?
    C1 N2 C7 . . 108.7(3) ?
    C1 N2 C9 . . 123.4(2) ?
    C7 N2 C9 . . 127.9(3) ?
    C12 N3 C16 . . 109.0(3) ?
    C12 N3 C13 . . 123.6(3) ?
    C16 N3 C13 . . 127.3(3) ?
    C12 N4 C18 . . 109.2(3) ?
    C12 N4 C20 . . 122.7(3) ?
    C18 N4 C20 . . 128.1(3) ?
    N1 C1 N2 . . 108.0(2) ?
    N1 C1 S1 . . 126.0(2) ?
    N2 C1 S1 . . 125.7(2) ?
    N1 C2 C4 . . 111.0(3) ?
    N1 C2 C3 . . 112.5(3) ?
    C4 C2 C3 . . 113.6(3) ?
    N1 C2 H2A . . 106.4 ?
    C4 C2 H2A . . 106.4 ?
    C3 C2 H2A . . 106.4 ?
    C2 C3 H3A . . 109.5 ?
    C2 C3 H3B . . 109.5 ?
    H3A C3 H3B . . 109.5 ?
    C2 C3 H3C . . 109.5 ?
    H3A C3 H3C . . 109.5 ?
    H3B C3 H3C . . 109.5 ?
    C2 C4 H4A . . 109.5 ?
    C2 C4 H4B . . 109.5 ?
    H4A C4 H4B . . 109.5 ?
    C2 C4 H4C . . 109.5 ?
    H4A C4 H4C . . 109.5 ?
    H4B C4 H4C . . 109.5 ?
    C7 C5 N1 . . 108.1(3) ?
    C7 C5 C6 . . 127.9(3) ?
    N1 C5 C6 . . 123.8(3) ?
    C5 C6 H6A . . 109.5 ?
    C5 C6 H6B . . 109.5 ?
    H6A C6 H6B . . 109.5 ?
    C5 C6 H6C . . 109.5 ?
    H6A C6 H6C . . 109.5 ?
    H6B C6 H6C . . 109.5 ?
    C5 C7 N2 . . 106.7(3) ?
    C5 C7 C8 . . 129.3(3) ?
    N2 C7 C8 . . 124.0(3) ?
    C7 C8 H8A . . 109.5 ?
    C7 C8 H8B . . 109.5 ?
    H8A C8 H8B . . 109.5 ?
    C7 C8 H8C . . 109.5 ?
    H8A C8 H8C . . 109.5 ?
    H8B C8 H8C . . 109.5 ?
    N2 C9 C10 . . 111.8(3) ?
    N2 C9 C11 . . 111.3(3) ?
    C10 C9 C11 . . 114.3(3) ?
    N2 C9 H9A . . 106.3 ?
    C10 C9 H9A . . 106.3 ?
    C11 C9 H9A . . 106.3 ?
    C9 C10 H10A . . 109.5 ?
    C9 C10 H10B . . 109.5 ?
    H10A C10 H10B . . 109.5 ?
    C9 C10 H10C . . 109.5 ?
    H10A C10 H10C . . 109.5 ?
    H10B C10 H10C . . 109.5 ?
    C9 C11 H11A . . 109.5 ?
    C9 C11 H11B . . 109.5 ?
    H11A C11 H11B . . 109.5 ?
    C9 C11 H11C . . 109.5 ?
    H11A C11 H11C . . 109.5 ?
    H11B C11 H11C . . 109.5 ?
    N4 C12 N3 . . 107.5(3) ?
    N4 C12 S2 . . 126.6(3) ?
    N3 C12 S2 . . 125.7(2) ?
    C152 C13 C141 . . 128.8(5) ?
    C152 C13 C142 . . 119.8(6) ?
    C141 C13 C142 . . 28.7(4) ?
    C152 C13 N3 . . 113.4(4) ?
    C141 C13 N3 . . 117.3(5) ?
    C142 C13 N3 . . 113.3(4) ?
    C152 C13 C151 . . 26.9(4) ?
    C141 C13 C151 . . 122.9(7) ?
    C142 C13 C151 . . 130.1(5) ?
    N3 C13 C151 . . 115.8(4) ?
    C152 C13 H13B . . 102.4 ?
    C141 C13 H13B . . 73.8 ?
    C142 C13 H13B . . 102.4 ?
    N3 C13 H13B . . 102.4 ?
    C151 C13 H13B . . 75.8 ?
    C152 C13 H13A . . 71.1 ?
    C141 C13 H13A . . 97.3 ?
    C142 C13 H13A . . 69.1 ?
    N3 C13 H13A . . 95.2 ?
    C151 C13 H13A . . 97.7 ?
    H13B C13 H13A . . 162.4 ?
    C13 C141 H14A . . 109.5 ?
    C13 C141 H14B . . 109.5 ?
    C13 C141 H14C . . 109.5 ?
    C13 C151 H15A . . 109.5 ?
    C13 C151 H15B . . 109.5 ?
    C13 C151 H15C . . 109.5 ?
    C13 C142 H13A . . 40.5 ?
    C13 C142 H14D . . 109.5 ?
    C13 C142 H14E . . 109.5 ?
    H14D C142 H14E . . 109.5 ?
    C13 C142 H14F . . 109.5 ?
    H14D C142 H14F . . 109.5 ?
    H14E C142 H14F . . 109.5 ?
    C13 C152 H13A . . 40.0 ?
    C13 C152 H15D . . 109.5 ?
    C13 C152 H15E . . 109.5 ?
    H15D C152 H15E . . 109.5 ?
    C13 C152 H15F . . 109.5 ?
    H15D C152 H15F . . 109.5 ?
    H15E C152 H15F . . 109.5 ?
    C18 C16 N3 . . 107.3(3) ?
    C18 C16 C17 . . 128.7(3) ?
    N3 C16 C17 . . 123.9(3) ?
    C16 C17 H17A . . 109.5 ?
    C16 C17 H17B . . 109.5 ?
    H17A C17 H17B . . 109.5 ?
    C16 C17 H17C . . 109.5 ?
    H17A C17 H17C . . 109.5 ?
    H17B C17 H17C . . 109.5 ?
    C16 C18 N4 . . 107.0(3) ?
    C16 C18 C19 . . 128.0(3) ?
    N4 C18 C19 . . 125.0(3) ?
    C18 C19 H19A . . 109.5 ?
    C18 C19 H19B . . 109.5 ?
    H19A C19 H19B . . 109.5 ?
    C18 C19 H19C . . 109.5 ?
    H19A C19 H19C . . 109.5 ?
    H19B C19 H19C . . 109.5 ?
    N4 C20 C21 . . 113.3(3) ?
    N4 C20 C22 . . 111.1(3) ?
    C21 C20 C22 . . 113.6(3) ?
    N4 C20 H20A . . 106.0 ?
    C21 C20 H20A . . 106.0 ?
    C22 C20 H20A . . 106.0 ?
    C20 C21 H21A . . 109.5 ?
    C20 C21 H21B . . 109.5 ?
    H21A C21 H21B . . 109.5 ?
    C20 C21 H21C . . 109.5 ?
    H21A C21 H21C . . 109.5 ?
    H21B C21 H21C . . 109.5 ?
    C20 C22 H22A . . 109.5 ?
    C20 C22 H22B . . 109.5 ?
    H22A C22 H22B . . 109.5 ?
    C20 C22 H22C . . 109.5 ?
    H22A C22 H22C . . 109.5 ?
    H22B C22 H22C . . 109.5 ?
loop_
    _geom_torsion_atom_site_label_1
    _geom_torsion_atom_site_label_2
    _geom_torsion_atom_site_label_3
    _geom_torsion_atom_site_label_4
    _geom_torsion_site_symmetry_1
    _geom_torsion_site_symmetry_2
    _geom_torsion_site_symmetry_3
    _geom_torsion_site_symmetry_4
    _geom_torsion
    _geom_torsion_publ_flag
    Cl2 Zn1 S1 C1 . . . . 65.79(12) ?
    Cl1 Zn1 S1 C1 . . . . -63.33(12) ?
    S2 Zn1 S1 C1 . . . . -177.95(11) ?
    Cl2 Zn1 S2 C12 . . . . -133.06(12) ?
    Cl1 Zn1 S2 C12 . . . . -5.69(12) ?
    S1 Zn1 S2 C12 . . . . 110.47(12) ?
    C5 N1 C1 N2 . . . . -2.9(4) ?
    C2 N1 C1 N2 . . . . 179.0(3) ?
    C5 N1 C1 S1 . . . . 170.2(3) ?
    C2 N1 C1 S1 . . . . -7.9(5) ?
    C7 N2 C1 N1 . . . . 3.4(4) ?
    C9 N2 C1 N1 . . . . -178.7(3) ?
    C7 N2 C1 S1 . . . . -169.8(3) ?
    C9 N2 C1 S1 . . . . 8.1(5) ?
    Zn1 S1 C1 N1 . . . . 95.2(3) ?
    Zn1 S1 C1 N2 . . . . -92.8(3) ?
    C1 N1 C2 C4 . . . . 101.7(4) ?
    C5 N1 C2 C4 . . . . -76.0(5) ?
    C1 N1 C2 C3 . . . . -129.7(3) ?
    C5 N1 C2 C3 . . . . 52.6(5) ?
    C1 N1 C5 C7 . . . . 1.3(4) ?
    C2 N1 C5 C7 . . . . 179.3(3) ?
    C1 N1 C5 C6 . . . . -173.8(4) ?
    C2 N1 C5 C6 . . . . 4.2(6) ?
    N1 C5 C7 N2 . . . . 0.8(4) ?
    C6 C5 C7 N2 . . . . 175.6(4) ?
    N1 C5 C7 C8 . . . . -177.6(4) ?
    C6 C5 C7 C8 . . . . -2.8(7) ?
    C1 N2 C7 C5 . . . . -2.6(4) ?
    C9 N2 C7 C5 . . . . 179.6(3) ?
    C1 N2 C7 C8 . . . . 175.9(4) ?
    C9 N2 C7 C8 . . . . -1.9(6) ?
    C1 N2 C9 C10 . . . . 128.9(3) ?
    C7 N2 C9 C10 . . . . -53.6(5) ?
    C1 N2 C9 C11 . . . . -101.9(4) ?
    C7 N2 C9 C11 . . . . 75.6(4) ?
    C18 N4 C12 N3 . . . . 0.7(3) ?
    C20 N4 C12 N3 . . . . 179.5(3) ?
    C18 N4 C12 S2 . . . . -173.9(2) ?
    C20 N4 C12 S2 . . . . 4.9(4) ?
    C16 N3 C12 N4 . . . . -0.6(3) ?
    C13 N3 C12 N4 . . . . 176.9(3) ?
    C16 N3 C12 S2 . . . . 174.1(2) ?
    C13 N3 C12 S2 . . . . -8.4(4) ?
    Zn1 S2 C12 N4 . . . . -85.6(3) ?
    Zn1 S2 C12 N3 . . . . 100.7(3) ?
    C12 N3 C13 C152 . . . . -103.5(6) ?
    C16 N3 C13 C152 . . . . 73.6(7) ?
    C12 N3 C13 C141 . . . . 84.0(8) ?
    C16 N3 C13 C141 . . . . -99.0(8) ?
    C12 N3 C13 C142 . . . . 115.5(6) ?
    C16 N3 C13 C142 . . . . -67.4(7) ?
    C12 N3 C13 C151 . . . . -74.0(8) ?
    C16 N3 C13 C151 . . . . 103.1(7) ?
    C12 N3 C16 C18 . . . . 0.2(4) ?
    C13 N3 C16 C18 . . . . -177.2(3) ?
    C12 N3 C16 C17 . . . . -176.8(3) ?
    C13 N3 C16 C17 . . . . 5.9(5) ?
    N3 C16 C18 N4 . . . . 0.2(4) ?
    C17 C16 C18 N4 . . . . 177.0(3) ?
    N3 C16 C18 C19 . . . . -178.1(3) ?
    C17 C16 C18 C19 . . . . -1.4(6) ?
    C12 N4 C18 C16 . . . . -0.6(4) ?
    C20 N4 C18 C16 . . . . -179.2(3) ?
    C12 N4 C18 C19 . . . . 177.8(3) ?
    C20 N4 C18 C19 . . . . -0.8(5) ?
    C12 N4 C20 C21 . . . . 122.8(3) ?
    C18 N4 C20 C21 . . . . -58.7(4) ?
    C12 N4 C20 C22 . . . . -107.9(3) ?
    C18 N4 C20 C22 . . . . 70.6(4) ?
loop_
    _geom_hbond_atom_site_label_D
    _geom_hbond_atom_site_label_H
    _geom_hbond_atom_site_label_A
    _geom_hbond_site_symmetry_A
    _geom_hbond_distance_DH
    _geom_hbond_distance_HA
    _geom_hbond_distance_DA
    _geom_hbond_angle_DHA
    C17 H17A Cl1 3_666 0.98 2.78 3.745(4) 169
_iucr_refine_instructions_details
;
TITL C22 H40 Cl2 N4 S2 Zn in P2(1)/c
CELL 0.71073  11.9975  12.8847  18.2173  90.000  96.856  90.000
ZERR    4.00   0.0025   0.0026   0.0038   0.000   0.004   0.000
LATT  1
SYMM -X, 0.5+Y, 0.5-Z
SFAC C H N S CL ZN
UNIT 88 160 16 8 8 4
TEMP -153
SHEL 1000 0.76
ACTA
L.S. 30
SIZE 0.42 0.28 0.21
HTAB
CONF
mpla c1 n1 n2 c5 c7
mpla c12 n3 n4 c16 c18
BOND $H
DFIX 1.50 0.01 c13 c141 c13 c151 c13 c142 c13 c152
WGHT      0.0467      0.0000
FVAR       1.00146   0.43348
ZN1   6    0.294033    0.796619    0.317723    11.00000    0.02328    0.03709 =
         0.02773    0.00080    0.00112    0.00150
CL1   5    0.267079    0.645978    0.374348    11.00000    0.04098    0.03677 =
         0.04329    0.00426    0.00201   -0.00211
CL2   5    0.236315    0.802390    0.196697    11.00000    0.04091    0.06762 =
         0.02734   -0.00283    0.00074    0.00260
S1    4    0.212726    0.934636    0.378533    11.00000    0.02138    0.03760 =
         0.03345   -0.00283    0.00045   -0.00067
S2    4    0.487798    0.837570    0.338915    11.00000    0.02312    0.04804 =
         0.03775    0.01496    0.00047   -0.00035
N1    3    0.016133    0.855317    0.415951    11.00000    0.02529    0.03388 =
         0.02710   -0.00129    0.00112   -0.00220
N2    3   -0.004266    0.940001    0.312132    11.00000    0.02376    0.04405 =
         0.02588    0.00364    0.00014    0.00119
N3    3    0.588533    0.653063    0.381208    11.00000    0.02808    0.03980 =
         0.02952   -0.00420    0.00321   -0.00348
N4    3    0.536002    0.740469    0.472900    11.00000    0.02533    0.02709 =
         0.02820   -0.00077    0.00135    0.00017
C1    1    0.071598    0.905672    0.367392    11.00000    0.02263    0.03256 =
         0.03004   -0.00434    0.00147    0.00070
C2    1    0.074370    0.805779    0.483276    11.00000    0.03456    0.03395 =
         0.02843    0.00311    0.00076    0.00341
AFIX  13
H2A   2    0.155802    0.803352    0.476443    11.00000   -1.20000
AFIX   0
C3    1    0.038044    0.694406    0.492143    11.00000    0.05674    0.05513 =
         0.05564    0.01093    0.01559    0.00044
AFIX 137
H3A   2    0.038739    0.657562    0.445138    11.00000   -1.50000
H3B   2   -0.038008    0.693172    0.506665    11.00000   -1.50000
H3C   2    0.089886    0.660392    0.530366    11.00000   -1.50000
AFIX   0
C4    1    0.065845    0.871533    0.550212    11.00000    0.07205    0.07433 =
         0.02989   -0.00696   -0.00795    0.02337
AFIX 137
H4A   2    0.097568    0.940292    0.542777    11.00000   -1.50000
H4B   2    0.107578    0.838604    0.593578    11.00000   -1.50000
H4C   2   -0.013185    0.878710    0.558061    11.00000   -1.50000
AFIX   0
C5    1   -0.098033    0.862293    0.392646    11.00000    0.02439    0.04805 =
         0.03381   -0.00313    0.00196   -0.00426
C6    1   -0.186979    0.824158    0.436833    11.00000    0.03228    0.08143 =
         0.04423    0.00802    0.00562   -0.01256
AFIX 137
H6A   2   -0.260627    0.847843    0.413889    11.00000   -1.50000
H6B   2   -0.172947    0.851490    0.487292    11.00000   -1.50000
H6C   2   -0.185691    0.748132    0.438294    11.00000   -1.50000
AFIX   0
C7    1   -0.111518    0.915232    0.328844    11.00000    0.02094    0.05176 =
         0.03468   -0.00115    0.00232   -0.00150
C8    1   -0.217216    0.946929    0.282839    11.00000    0.02508    0.10103 =
         0.05004    0.01857   -0.00429    0.00151
AFIX 137
H8A   2   -0.281443    0.932716    0.309871    11.00000   -1.50000
H8B   2   -0.225342    0.907604    0.236461    11.00000   -1.50000
H8C   2   -0.214330    1.021299    0.271951    11.00000   -1.50000
AFIX   0
C9    1    0.026480    0.997597    0.247180    11.00000    0.02986    0.05496 =
         0.03067    0.00671    0.00527    0.00664
AFIX  13
H9A   2    0.109427    0.989115    0.247725    11.00000   -1.20000
AFIX   0
C10   1   -0.026511    0.950562    0.175337    11.00000    0.04958    0.06848 =
         0.03189    0.00124    0.00395    0.01504
AFIX 137
H10A  2   -0.019787    0.874815    0.177959    11.00000   -1.50000
H10B  2    0.011929    0.976511    0.134480    11.00000   -1.50000
H10C  2   -0.106023    0.969872    0.167001    11.00000   -1.50000
AFIX   0
C11   1    0.005730    1.112966    0.254419    11.00000    0.03980    0.05123 =
         0.04565    0.00765    0.00772    0.00433
AFIX 137
H11A  2    0.052751    1.139924    0.297929    11.00000   -1.50000
H11B  2   -0.073517    1.124824    0.259959    11.00000   -1.50000
H11C  2    0.024538    1.148753    0.210050    11.00000   -1.50000
AFIX   0
C12   1    0.535546    0.739974    0.399163    11.00000    0.01732    0.03955 =
         0.03038    0.00227   -0.00127   -0.00254
C13   1    0.600115    0.622473    0.304605    11.00000    0.05109    0.08185 =
         0.03490   -0.01246    0.00988   -0.00970
AFIX  13
PART 2
H13B  2    0.568457    0.683892    0.275702   -21.00000   -1.20000
PART   1
H13A  2    0.636275    0.554073    0.318094    21.00000   -1.20000
AFIX   0
C141  1    0.692968    0.667879    0.270535    21.00000    0.04623
AFIX 137
H14A  2    0.761382    0.665973    0.305763    21.00000   -1.50000
H14B  2    0.674996    0.740000    0.256720    21.00000   -1.50000
H14C  2    0.704823    0.628128    0.226263    21.00000   -1.50000
AFIX   0
C151  1    0.496719    0.582114    0.260864    21.00000    0.04162
AFIX 137
H15A  2    0.516778    0.545948    0.216971    21.00000   -1.50000
H15B  2    0.446311    0.640046    0.245559    21.00000   -1.50000
H15C  2    0.458879    0.533732    0.291218    21.00000   -1.50000
AFIX   0
PART   2
C142  1    0.715492    0.621188    0.288477   -21.00000    0.04781
AFIX 137
H14D  2    0.717202    0.607546    0.235701   -21.00000   -1.50000
H14E  2    0.756900    0.566562    0.317581   -21.00000   -1.50000
H14F  2    0.750405    0.688586    0.301243   -21.00000   -1.50000
AFIX   0
C152  1    0.524109    0.539916    0.277022   -21.00000    0.04997
AFIX 137
H15D  2    0.519378    0.537129    0.222980   -21.00000   -1.50000
H15E  2    0.449417    0.553406    0.291587   -21.00000   -1.50000
H15F  2    0.552204    0.473466    0.297872   -21.00000   -1.50000
AFIX   0
PART   0
C16   1    0.624072    0.598107    0.445295    11.00000    0.03829    0.03199 =
         0.03434   -0.00015    0.00284    0.00130
C17   1    0.690829    0.500621    0.446986    11.00000    0.07154    0.04621 =
         0.04627    0.00252    0.01025    0.01479
AFIX 137
H17A  2    0.697843    0.471089    0.496899    11.00000   -1.50000
H17B  2    0.765697    0.515829    0.433333    11.00000   -1.50000
H17C  2    0.652914    0.450741    0.411838    11.00000   -1.50000
AFIX   0
C18   1    0.591693    0.652481    0.502536    11.00000    0.03295    0.03618 =
         0.02988    0.00173    0.00113    0.00151
C19   1    0.612665    0.627550    0.582725    11.00000    0.06813    0.05197 =
         0.03332    0.00753    0.00265    0.01413
AFIX 137
H19A  2    0.647059    0.558663    0.589206    11.00000   -1.50000
H19B  2    0.541387    0.628071    0.603984    11.00000   -1.50000
H19C  2    0.663365    0.679491    0.607813    11.00000   -1.50000
AFIX   0
C20   1    0.486115    0.824534    0.512263    11.00000    0.03383    0.03105 =
         0.03450   -0.00193    0.00454    0.00153
AFIX  13
H20A  2    0.447006    0.870710    0.473234    11.00000   -1.20000
AFIX   0
C21   1    0.397113    0.787847    0.557948    11.00000    0.04233    0.05176 =
         0.05732   -0.00813    0.01990   -0.00343
AFIX 137
H21A  2    0.347723    0.738178    0.529228    11.00000   -1.50000
H21B  2    0.352881    0.847349    0.571391    11.00000   -1.50000
H21C  2    0.432825    0.754142    0.602949    11.00000   -1.50000
AFIX   0
C22   1    0.575892    0.890567    0.555024    11.00000    0.04589    0.04741 =
         0.06567   -0.01730    0.00907   -0.00730
AFIX 137
H22A  2    0.624631    0.920082    0.520876    11.00000   -1.50000
H22B  2    0.620750    0.847559    0.591842    11.00000   -1.50000
H22C  2    0.540428    0.946819    0.580044    11.00000   -1.50000
HKLF 4
END
;
data_global
_journal_date_recd_electronic     2014-10-13
_journal_date_accepted     2014-10-27
_journal_name_full     'Acta Crystallographica, Section E'
_journal_year     2014
_journal_volume     70
_journal_issue     11
_journal_page_first     m384
_journal_page_last     m384
_journal_paper_category     HM
_journal_paper_doi     10.1107/S1600536814023642
_journal_coeditor_code     HP2069
_publ_contact_author_name
;
Dr Ulrich Fl\"orke
;
_publ_contact_author_address
;
Anorganische und Analytische Chemie
Universit\"at Paderborn
Warburgerstrasse 100
D-33098 Paderborn
Germany
;
_publ_contact_author_email     ulrich.floerke@upb.de
_publ_contact_author_fax     '+49 5251 60 3423'
_publ_contact_author_phone     '+49 5251 60 2496'
_publ_section_title
;\
Crystal structure of
dichloridobis(1,3-diisopropyl-4,5-dimethyl-2<i>H</i>-imidazole-2-thione-\
\k<i>S</i>)zinc(II)
;
loop_
    _publ_author_name
    _publ_author_footnote
    _publ_author_address
    'Fl\"orke, Ulrich' ?
;Department Chemie
 Fakult\"at f\"ur Naturwissenschaften
 Universit\"at Paderborn
 Warburgerstrasse 100
 D-33098 Paderborn, Germany
;
    'Ahmida, Aziza' ?
;Department Chemie
 Fakult\"at f\"ur Naturwissenschaften
 Universit\"at Paderborn
 Warburgerstrasse 100
 D-33098 Paderborn, Germany
;
    'Egold, Hans' ?
;Department Chemie
 Fakult\"at f\"ur Naturwissenschaften
 Universit\"at Paderborn
 Warburgerstrasse 100
 D-33098 Paderborn, Germany
;
    'Henkel, Gerald' ?
;Department Chemie
 Fakult\"at f\"ur Naturwissenschaften
 Universit\"at Paderborn
 Warburgerstrasse 100
 D-33098 Paderborn, Germany
;
