# Supplementary material for: Crystal structure of di­chlorido­bis­(1,3-diisopropyl-4,5-dimethyl-2H-imidazole-2-thione-κS)zinc(II)
Source: Acta Crystallogr Sect E Struct Rep Online. 2014 Oct 31;70(Pt 11):m384. doi: 10.1107/S1600536814023642 (PMC4257301; doi:10.1107/S1600536814023642)
Supplement: Supplementary file 2 [file e-70-0m384-Isup2.hkl]

# 
# h,k,l, Fc-squared, Fo-squared, sigma(Fo-squared) and status flag 
# 
data_I
_shelx_title ' C22 H40 Cl2 N4 S2 Zn in P2(1)/c' 
_shelx_refln_list_code          4 
_shelx_F_calc_maximum      256.51 
_exptl_crystal_F_000      1184.00 
_reflns_d_resolution_high  0.7600 
 
loop_ 
 _symmetry_equiv_pos_as_xyz 
 'x, y, z' 
 '-x, y+1/2, -z+1/2' 
 '-x, -y, -z' 
 'x, -y-1/2, z-1/2' 
 
_cell_length_a    11.9975 
_cell_length_b    12.8847 
_cell_length_c    18.2173 
_cell_angle_alpha  90.000 
_cell_angle_beta   96.856 
_cell_angle_gamma  90.000 
 
_shelx_F_squared_multiplier     1.000 
 
loop_ 
 _refln_index_h 
 _refln_index_k 
 _refln_index_l 
 _refln_F_squared_calc 
 _refln_F_squared_meas 
 _refln_F_squared_sigma 
 _refln_observed_status 
   1   0   0     4119.30     4640.15   1928.03 o 
   2   0   0     1652.74     1599.61     57.31 o 
   3   0   0     7181.88     7563.18    785.01 o 
   4   0   0    59381.41    65717.21    818.78 o 
   5   0   0      970.10      798.22    132.72 o 
   6   0   0     1447.24     1783.40     99.00 o 
   7   0   0      486.02      636.28    117.65 o 
   8   0   0      529.65      600.22     78.24 o 
   9   0   0      981.00      990.06     68.13 o 
  10   0   0    10063.33     9937.98    298.02 o 
  11   0   0      161.59      249.56     48.05 o 
  12   0   0      822.15      817.38    105.78 o 
  13   0   0      321.19      396.30     85.62 o 
  14   0   0     1032.08     1198.86    128.80 o 
  15   0   0       96.31      125.74     89.48 o 
   1   1   0    22233.41    17706.85    735.54 o 
   2   1   0     1924.36     1751.85    112.24 o 
   3   1   0    32591.05    28216.98   4770.59 o 
   4   1   0    22559.88    24766.81    661.66 o 
   5   1   0     9738.78    10274.79    224.02 o 
   6   1   0     2349.77     2321.06    109.17 o 
   7   1   0       71.15       95.23     28.90 o 
   8   1   0      748.34      791.17     90.40 o 
   9   1   0       24.36       29.05     17.59 o 
  10   1   0      648.64      670.57     45.61 o 
  11   1   0      906.11      906.72     79.00 o 
  12   1   0      739.97      851.09     63.82 o 
  13   1   0      525.37      588.31     70.63 o 
  14   1   0       90.14      116.76     42.81 o 
  15   1   0      818.09      876.88     87.30 o 
   0   2   0    21169.78    22498.08    250.76 o 
   1   2   0    19322.77    13992.59   3691.36 o 
   2   2   0     2206.07     2023.90     87.41 o 
   3   2   0       16.02       28.23     10.48 o 
   4   2   0     2787.15     2829.85    147.02 o 
   5   2   0    11879.17    12499.22    573.38 o 
   6   2   0      660.58      626.32     42.95 o 
   7   2   0     2294.22     2169.68    165.42 o 
   8   2   0      258.13      245.01     27.74 o 
   9   2   0     3867.54     4106.20     90.08 o 
  10   2   0      149.38      145.29     26.49 o 
  11   2   0       10.97       15.01     22.25 o 
  12   2   0       77.02       91.29     30.12 o 
  13   2   0      237.94      255.50     51.23 o 
  14   2   0       15.65       31.58     33.83 o 
  15   2   0      241.34      307.55     58.71 o 
   1   3   0    11534.17    13018.66    857.20 o 
   2   3   0     8163.56     9009.51    399.69 o 
   3   3   0      474.94      517.35     61.36 o 
   4   3   0     3940.46     4218.00    450.15 o 
   5   3   0      171.59      185.43     20.44 o 
   6   3   0      675.46      697.04    139.24 o 
   7   3   0     1424.18     1366.80    120.44 o 
   8   3   0     4789.10     4379.09    461.94 o 
   9   3   0      443.59      457.03     37.17 o 
  10   3   0       77.62       66.24     25.89 o 
  11   3   0      506.01      512.78     52.71 o 
  12   3   0        0.67       18.08     25.38 o 
  13   3   0        6.47       22.49     27.63 o 
  14   3   0      453.04      477.26     68.13 o 
  15   3   0        6.74       38.31     37.16 o 
   0   4   0    16540.19    18543.43   1827.31 o 
   1   4   0       49.93       57.47     20.65 o 
   2   4   0     3365.90     3129.15    616.81 o 
   3   4   0       84.56      140.44     15.05 o 
   4   4   0      485.03      671.36     80.86 o 
   5   4   0      929.13      883.20    118.82 o 
   6   4   0     1809.39     1854.47    165.95 o 
   7   4   0      167.18      131.51     66.41 o 
   8   4   0     2041.08     2019.96     66.21 o 
   9   4   0      648.27      678.81     85.50 o 
  10   4   0      288.91      222.61     56.71 o 
  11   4   0        6.43       15.75     25.18 o 
  12   4   0     1435.44     1586.58     96.54 o 
  13   4   0      697.31      838.06     74.21 o 
  14   4   0       59.71       18.22     46.92 o 
  15   4   0       79.66      118.52     64.44 o 
   1   5   0      359.00      542.95    174.71 o 
   2   5   0      479.83      592.48     82.86 o 
   3   5   0      137.77      235.18     61.05 o 
   4   5   0     1131.62     1180.55    158.31 o 
   5   5   0     3824.92     3969.73    155.21 o 
   6   5   0     3264.97     3339.62     75.69 o 
   7   5   0     1259.41     1350.76     53.15 o 
   8   5   0      121.06       86.90     21.78 o 
   9   5   0     6208.17     6245.10    194.70 o 
  10   5   0     1497.77     1626.45    115.92 o 
  11   5   0        2.72        6.52     22.71 o 
  12   5   0       13.14       15.40     26.00 o 
  13   5   0      600.33      655.11     86.98 o 
  14   5   0       90.79       76.24     46.57 o 
   0   6   0     5905.06     6309.60   1435.08 o 
   1   6   0      690.47      533.11    100.24 o 
   2   6   0       48.32      161.95     54.39 o 
   3   6   0      613.84      601.70    138.13 o 
   4   6   0     2451.25     2833.70    343.20 o 
   5   6   0     2736.04     2652.39    142.21 o 
   6   6   0       68.43       73.94     44.49 o 
   7   6   0      516.03      510.50     65.23 o 
   8   6   0      365.50      353.01     54.85 o 
   9   6   0     2605.84     2480.13     95.66 o 
  10   6   0      136.08      174.69     35.15 o 
  11   6   0      204.36      237.30     57.10 o 
  12   6   0      843.91      795.23     92.79 o 
  13   6   0      439.50      202.04    136.08 o 
  14   6   0       17.26       52.47     45.95 o 
   1   7   0     5436.99     5926.96   1174.06 o 
   2   7   0     1414.20     1652.94     97.13 o 
   3   7   0      116.19      224.63     95.46 o 
   4   7   0        7.05        6.46     12.14 o 
   5   7   0     1420.00     1644.16    193.40 o 
   6   7   0     1301.12     1335.53     73.92 o 
   7   7   0       21.40       19.80     25.73 o 
   8   7   0       66.37       82.50     23.67 o 
   9   7   0      249.20      231.48     52.47 o 
  10   7   0      190.69      180.65     50.95 o 
  11   7   0      984.31     1180.66    176.45 o 
  12   7   0      240.77      329.20    112.54 o 
  13   7   0        0.93       14.99     39.10 o 
  14   7   0       15.57        0.14     38.00 o 
   0   8   0     3374.16     3351.68    889.74 o 
   1   8   0      205.87      285.02     26.26 o 
   2   8   0     4640.54     4518.78    771.79 o 
   3   8   0      225.65      280.75     29.34 o 
   4   8   0     2629.31     2683.40    409.12 o 
   5   8   0      128.65      103.06     20.99 o 
   6   8   0      144.69      168.00     38.51 o 
   7   8   0      683.08      684.35     74.23 o 
   8   8   0      128.64      134.74     50.36 o 
   9   8   0       35.25       22.88     33.74 o 
  10   8   0     1040.05     1181.91    144.74 o 
  11   8   0      626.83      779.40    107.63 o 
  12   8   0      339.02      470.84    167.87 o 
  13   8   0       85.42      128.89     57.41 o 
   1   9   0     4446.21     4724.36    240.64 o 
   2   9   0      431.85      394.49     72.36 o 
   3   9   0       63.42       64.18     19.35 o 
   4   9   0       76.16       28.28     35.71 o 
   5   9   0      873.07      399.66    263.58 o 
   6   9   0      188.12      103.33     44.35 o 
   7   9   0      145.48      117.85     41.18 o 
   8   9   0       26.54       28.21     31.79 o 
   9   9   0     1135.51     1102.92    226.78 o 
  10   9   0        2.51       29.92     36.65 o 
  11   9   0      609.14      530.67    105.06 o 
  12   9   0      869.74      837.98    308.71 o 
  13   9   0      254.38      267.64     69.42 o 
   0  10   0       69.83       59.97     27.15 o 
   1  10   0      231.37      256.32     28.94 o 
   2  10   0     2161.76     1954.93    279.67 o 
   3  10   0     2681.57     2565.07    128.19 o 
   4  10   0      380.41      365.09     41.92 o 
   5  10   0     1146.44     1094.16     84.00 o 
   6  10   0       72.56       99.73     40.37 o 
   7  10   0      491.15      495.90    142.93 o 
   8  10   0      863.43      819.21    168.06 o 
   9  10   0      174.52       99.09     47.29 o 
  10  10   0       80.73       71.27     48.51 o 
  11  10   0       22.70        9.09     41.62 o 
  12  10   0      263.40      264.44     93.00 o 
   1  11   0      744.22      795.10     54.82 o 
   2  11   0      339.46      435.06     44.62 o 
   3  11   0        4.48       17.94     23.05 o 
   4  11   0     1561.13     1602.70     88.07 o 
   5  11   0       23.01       23.85     27.28 o 
   6  11   0     1000.65      881.18    148.13 o 
   7  11   0       44.99       35.23     37.74 o 
   8  11   0      624.47      665.80     84.15 o 
   9  11   0      541.46      543.07     80.17 o 
  10  11   0        5.94       -6.38     36.81 o 
  11  11   0       19.14       34.72     47.33 o 
   0  12   0      244.26      114.10     62.44 o 
   1  12   0      232.95      185.19     47.18 o 
   2  12   0     1794.23     1897.96     94.42 o 
   3  12   0     1974.72     1777.17    277.04 o 
   4  12   0        3.58        2.57     25.08 o 
   5  12   0       24.51       82.43     52.78 o 
   6  12   0      284.97      284.11     59.92 o 
   7  12   0     1076.60      442.80    456.75 o 
   8  12   0      183.77      180.55     56.17 o 
   9  12   0       45.36       25.01     37.78 o 
  10  12   0       83.84       78.50     50.76 o 
  11  12   0       35.35       38.14     49.06 o 
   1  13   0     2043.05     2312.62    115.08 o 
   2  13   0      188.38      265.61     55.73 o 
   3  13   0     1035.39      752.31    263.92 o 
   4  13   0       53.62       57.56     35.95 o 
   5  13   0      171.04      191.00     49.46 o 
   6  13   0      116.80      132.86     46.24 o 
   7  13   0        1.41      -22.45     35.41 o 
   8  13   0      135.83      115.63     63.99 o 
   9  13   0      114.28      104.05     50.67 o 
  10  13   0        0.60        4.84     46.65 o 
   0  14   0     1105.46     1577.84    151.20 o 
   1  14   0       82.41       83.55     46.52 o 
   2  14   0     1254.03     1775.17    137.92 o 
   3  14   0      355.37      338.62     95.87 o 
   4  14   0      225.38      299.96     97.50 o 
   5  14   0        1.60      -23.46     58.56 o 
   6  14   0      150.58      152.87     55.75 o 
   7  14   0      205.06      222.01     59.55 o 
   8  14   0        1.21        3.32     38.21 o 
   1  15   0      195.01      421.02     90.80 o 
   2  15   0       65.56       77.01     66.88 o 
   3  15   0      131.33      280.75     95.26 o 
   4  15   0       52.53       14.46     59.05 o 
   5  15   0      143.62      192.61     91.62 o 
   6  15   0      104.96      136.22     89.47 o 
   7  15   0       30.04       47.70     77.00 o 
   0  16   0        8.78        3.85    116.73 o 
   1  16   0      119.03      180.61     98.87 o 
   2  16   0       37.35       11.13     75.95 o 
   3  16   0        1.84       15.90     74.23 o 
   4  16   0       30.01       30.04     77.96 o 
   5  16   0       72.55       69.03     88.70 o 
 -15   1   1      391.58      359.88     61.52 o 
 -14   1   1      240.83      253.36     53.56 o 
 -13   1   1      128.40      164.76     44.78 o 
 -12   1   1      363.03      380.52     48.38 o 
 -11   1   1      847.36      895.45     54.07 o 
 -10   1   1      641.17      596.78     44.67 o 
  -9   1   1     1321.53     1310.09     55.02 o 
  -8   1   1      223.53      242.06     28.51 o 
  -7   1   1     4455.15     4605.28    166.91 o 
  -6   1   1      108.54      120.51     18.31 o 
  -5   1   1     1470.60     1507.54     45.98 o 
  -4   1   1     1496.45     1479.91    171.57 o 
  -3   1   1     5442.88     6473.15    506.41 o 
  -2   1   1    10750.30    10921.50    336.65 o 
  -1   1   1      314.81      400.09     46.97 o 
   0   1   1     2684.23     1975.76    109.48 o 
   1   1   1    18913.59    14695.00    668.10 o 
   2   1   1      179.19      161.52     23.33 o 
   3   1   1     7462.09     8152.92    172.90 o 
   4   1   1      425.36      537.20     49.40 o 
   5   1   1      561.05      542.21     68.07 o 
   6   1   1      455.71      528.73     30.08 o 
   7   1   1       54.15       43.24     14.02 o 
   8   1   1      345.16      324.41     29.92 o 
   9   1   1       97.51      107.81     22.35 o 
  10   1   1     1051.72     1054.26     52.96 o 
  11   1   1      380.55      407.66     46.25 o 
  12   1   1      998.12      984.99     81.15 o 
  13   1   1       19.58       71.50     35.10 o 
  14   1   1      613.07      639.93    142.19 o 
  15   1   1      245.36      296.85     58.51 o 
 -15   2   1        0.74       29.50     34.97 o 
 -14   2   1      416.28      436.74     63.23 o 
 -13   2   1       63.35       71.76     31.45 o 
 -12   2   1     3067.12     3287.87    156.04 o 
 -11   2   1      198.02      175.52     31.04 o 
 -10   2   1     1236.25     1316.24     98.79 o 
  -9   2   1       12.10       -1.37     15.33 o 
  -8   2   1       52.16       21.33     15.85 o 
  -7   2   1      300.51      178.78     38.66 o 
  -6   2   1     3905.97     3694.30    310.61 o 
  -5   2   1      673.54      682.35     30.05 o 
  -4   2   1     2909.49     2975.50     54.62 o 
  -3   2   1     2354.13     2447.39     50.96 o 
  -2   2   1     9914.82    10634.15    205.88 o 
  -1   2   1    10556.93     7617.20   2508.08 o 
   0   2   1    11368.60    10623.90    141.13 o 
   1   2   1      437.84      460.45     23.85 o 
   2   2   1      971.42     1043.88    112.48 o 
   3   2   1    16944.34    18082.66    464.51 o 
   4   2   1     4621.64     3911.94    682.11 o 
   5   2   1     1828.07     2071.42     65.99 o 
   6   2   1        3.05        7.23     10.24 o 
   7   2   1     3849.66     3723.14     74.07 o 
   8   2   1       10.43       31.36     15.14 o 
   9   2   1     1376.69     1379.71     82.34 o 
  10   2   1     2327.08     2260.27    113.04 o 
  11   2   1     2896.36     2915.84    258.37 o 
  12   2   1      255.05      228.74     41.09 o 
  13   2   1      457.17      500.41     66.66 o 
  14   2   1      324.62      316.28     57.00 o 
  15   2   1     1823.06     2093.30    358.02 o 
 -15   3   1     1039.23     1126.09    188.54 o 
 -14   3   1       25.20       32.30     35.73 o 
 -13   3   1       99.59      115.79     35.11 o 
 -12   3   1     1231.67     1331.15     75.08 o 
 -11   3   1      981.79      966.56     64.08 o 
 -10   3   1     1148.61     1134.97     54.65 o 
  -9   3   1        2.63      -12.63     14.14 o 
  -8   3   1     1326.21     1399.95     96.54 o 
  -7   3   1      871.73      907.58     42.41 o 
  -6   3   1    11088.27    11611.37    374.76 o 
  -5   3   1    12776.64    13948.95    138.91 o 
  -4   3   1       93.78      124.83     29.08 o 
  -3   3   1      764.42      806.01    119.82 o 
  -2   3   1    13991.38    15891.74    776.01 o 
  -1   3   1     4434.15     3719.60    994.37 o 
   0   3   1     4035.33     4262.64    131.36 o 
   1   3   1     9889.92     9880.43    132.61 o 
   2   3   1       25.27       14.58      7.09 o 
   3   3   1     2585.75     2864.55    129.62 o 
   4   3   1     1027.77     1037.41     59.77 o 
   5   3   1     1868.15     1918.22    100.64 o 
   6   3   1      397.95      368.32     67.92 o 
   7   3   1      107.87      121.07     25.30 o 
   8   3   1       20.93       15.86     14.80 o 
   9   3   1     1005.83     1068.85     50.31 o 
  10   3   1     1141.58     1112.87    122.60 o 
  11   3   1     1138.31     1266.14    116.56 o 
  12   3   1     1109.68     1214.27    100.67 o 
  13   3   1        2.44       -2.16     29.25 o 
  14   3   1      578.78      600.57    142.05 o 
  15   3   1        7.82       27.13     38.39 o 
 -15   4   1      562.71      648.13    117.06 o 
 -14   4   1       34.20       94.22     45.89 o 
 -13   4   1      533.19      634.04     65.36 o 
 -12   4   1      341.78      400.87     54.38 o 
 -11   4   1       52.15       24.62     23.33 o 
 -10   4   1       21.07       38.40     25.30 o 
  -9   4   1     3472.95     3485.19     89.15 o 
  -8   4   1      599.61      592.60     40.01 o 
  -7   4   1     1793.25     1901.42    129.99 o 
  -6   4   1     2199.85     2213.89    146.74 o 
  -5   4   1    11940.63    11977.60    394.27 o 
  -4   4   1     5970.14     5746.12    189.87 o 
  -3   4   1     4871.27     5402.74    336.77 o 
  -2   4   1    13659.95    15350.87    207.49 o 
  -1   4   1    12504.68    14618.02    506.19 o 
   0   4   1     2734.71     2651.71    163.44 o 
   1   4   1     6643.61     7267.31    336.78 o 
   2   4   1      880.81      966.52     57.78 o 
   3   4   1     3550.05     3969.92     63.41 o 
   4   4   1      954.47      937.02     39.15 o 
   5   4   1     9809.38    10433.29    406.88 o 
   6   4   1     8252.26     8305.11    114.53 o 
   7   4   1       56.35       62.67     20.94 o 
   8   4   1      777.31      829.32     89.98 o 
   9   4   1     1213.21     1020.96    179.85 o 
  10   4   1     1429.17     1513.18    139.73 o 
  11   4   1      587.77      692.12     85.30 o 
  12   4   1       74.75      101.01     35.18 o 
  13   4   1        7.97       43.64     31.71 o 
  14   4   1       36.49       67.84     40.39 o 
  15   4   1     1547.95     1753.34    480.19 o 
 -15   5   1      141.42      182.58     72.24 o 
 -14   5   1      176.14      267.58     72.23 o 
 -13   5   1       79.51       94.89     47.95 o 
 -12   5   1        6.29        5.27     33.38 o 
 -11   5   1      588.98      588.41     57.93 o 
 -10   5   1      704.53      666.19     57.42 o 
  -9   5   1     1596.59     1405.37     68.52 o 
  -8   5   1      421.34      487.90    105.43 o 
  -7   5   1       49.28       52.82     18.34 o 
  -6   5   1     8359.62     8453.93    710.17 o 
  -5   5   1     5200.67     4883.90    298.39 o 
  -4   5   1     6975.16     7314.05    305.37 o 
  -3   5   1     7134.42     7235.18    162.02 o 
  -2   5   1       12.18       25.71     22.89 o 
  -1   5   1    26601.95    29003.49   1541.11 o 
   0   5   1        3.70       13.29      8.03 o 
   1   5   1     2590.10     2442.56     98.22 o 
   2   5   1     1931.96     1978.69     93.62 o 
   3   5   1     3194.36     2549.72    603.35 o 
   4   5   1     2847.14     2967.10    372.90 o 
   5   5   1      127.59      178.88     62.10 o 
   6   5   1     2944.77     2979.73    228.38 o 
   7   5   1      775.63      762.59     65.82 o 
   8   5   1      747.47      614.07     51.10 o 
   9   5   1     2581.90     2648.32    103.66 o 
  10   5   1      353.94      378.60    139.72 o 
  11   5   1     1654.16     1817.55    126.71 o 
  12   5   1      276.34      299.33     49.12 o 
  13   5   1       26.63        3.79     38.53 o 
  14   5   1      517.32      588.83    171.79 o 
 -14   6   1      584.04      344.65    204.57 o 
 -13   6   1        2.98      -27.17     34.62 o 
 -12   6   1      425.74      470.43     75.87 o 
 -11   6   1      202.73      227.51     59.68 o 
 -10   6   1      436.57      551.33     73.92 o 
  -9   6   1      845.73      776.93    104.97 o 
  -8   6   1       43.02       48.70     20.25 o 
  -7   6   1     2711.65     2457.03    248.89 o 
  -6   6   1     4393.95     4108.13    111.34 o 
  -5   6   1       32.96       61.42     15.62 o 
  -4   6   1     9856.55    10274.51    282.86 o 
  -3   6   1     1098.28     1147.04     95.52 o 
  -2   6   1    14320.84    12505.33   2403.93 o 
  -1   6   1     3907.72     4117.65    169.83 o 
   0   6   1    26339.73    24807.16   3243.74 o 
   1   6   1     1143.66     1190.90    121.76 o 
   2   6   1    12906.26    13124.21    285.01 o 
   3   6   1    12538.85    13616.05    600.84 o 
   4   6   1     4044.70     4098.09    216.12 o 
   5   6   1      923.85      996.24    188.05 o 
   6   6   1      569.34      628.23     55.61 o 
   7   6   1     2159.53     1782.92     72.53 o 
   8   6   1      163.59      113.32     29.76 o 
   9   6   1      174.73      196.72     36.10 o 
  10   6   1     2000.67     2095.54    121.15 o 
  11   6   1      386.37      529.69     84.17 o 
  12   6   1      780.42      505.80    291.02 o 
  13   6   1      819.61     1012.55    140.36 o 
  14   6   1      534.83      402.69    130.38 o 
 -14   7   1        3.74       13.53     42.11 o 
 -13   7   1     1167.04     1210.08    115.39 o 
 -12   7   1       73.81       75.26     43.90 o 
 -11   7   1      125.99       85.92     71.80 o 
 -10   7   1     1658.23     1706.90    186.25 o 
  -9   7   1      244.70      217.06     66.89 o 
  -8   7   1      539.77      522.72     68.42 o 
  -7   7   1     1769.97     1779.30    129.61 o 
  -6   7   1       14.97       18.94     14.70 o 
  -5   7   1      974.39      925.26     86.97 o 
  -4   7   1     1272.06     1497.63     80.51 o 
  -3   7   1    15341.44    17408.88    999.94 o 
  -2   7   1     4465.67     5169.54    252.33 o 
  -1   7   1    14241.67    15390.58    590.34 o 
   0   7   1     4160.34     4483.54    131.02 o 
   1   7   1     6232.85     6694.25    301.18 o 
   2   7   1     8691.28     9300.36    293.93 o 
   3   7   1     4347.88     4588.15    296.83 o 
   4   7   1     1134.33      885.47    232.33 o 
   5   7   1     1028.08     1023.87     78.76 o 
   6   7   1     4663.19     4610.57    193.71 o 
   7   7   1      151.25      142.19     27.37 o 
   8   7   1      137.92      176.15     39.32 o 
   9   7   1     1637.57     1863.13    111.26 o 
  10   7   1       59.61       56.06     39.10 o 
  11   7   1       56.32       82.43     46.23 o 
  12   7   1      280.75      325.12     67.49 o 
  13   7   1     1045.99     1072.22    138.06 o 
  14   7   1      745.95      609.05    237.49 o 
 -13   8   1      119.60      117.04     50.74 o 
 -12   8   1      171.24      179.77     56.88 o 
 -11   8   1       37.74       58.35     40.77 o 
 -10   8   1      431.23      543.17    196.11 o 
  -9   8   1      444.06      505.34     84.80 o 
  -8   8   1      381.09      326.01     57.87 o 
  -7   8   1      882.08      927.18     74.87 o 
  -6   8   1     3215.62     3474.86    120.10 o 
  -5   8   1      850.70      913.92     59.73 o 
  -4   8   1     1512.27     1418.98    278.39 o 
  -3   8   1       44.44       27.72     16.09 o 
  -2   8   1     8300.20     8583.95    329.35 o 
  -1   8   1     1738.01     1823.93     52.19 o 
   0   8   1     2077.34     2096.79    352.91 o 
   1   8   1     1176.96     1160.83     92.48 o 
   2   8   1     7216.91     7830.72    351.67 o 
   3   8   1     4570.92     4683.40    161.57 o 
   4   8   1      301.59      327.86     73.26 o 
   5   8   1     1417.61     1434.52    115.61 o 
   6   8   1      754.29      697.63     52.22 o 
   7   8   1     1932.47     1829.30    219.17 o 
   8   8   1      901.33      923.20    106.45 o 
   9   8   1        0.86       23.33     32.72 o 
  10   8   1      620.18      565.49     94.75 o 
  11   8   1       15.27        9.43     40.07 o 
  12   8   1      534.33      441.62     87.93 o 
  13   8   1      461.14      426.89     81.45 o 
 -13   9   1       16.31       -4.19     42.19 o 
 -12   9   1       20.97       32.68     45.89 o 
 -11   9   1        6.06        8.88     39.75 o 
 -10   9   1       25.58       79.71     42.72 o 
  -9   9   1       59.22      109.19     43.64 o 
  -8   9   1     2021.68     2009.95    270.06 o 
  -7   9   1     1148.10     1195.52    110.92 o 
  -6   9   1      231.68      233.68     45.11 o 
  -5   9   1      260.00      310.49     44.44 o 
  -4   9   1     4096.27     4189.17    275.12 o 
  -3   9   1     2431.45     2590.58    220.99 o 
  -2   9   1        0.85        2.55     14.34 o 
  -1   9   1      302.77      458.76     99.15 o 
   0   9   1      363.81      414.52     51.68 o 
   1   9   1     1356.25     1565.05    229.77 o 
   2   9   1      423.82      550.87     67.52 o 
   3   9   1      275.50      313.24     61.94 o 
   4   9   1      299.06      347.14     35.54 o 
   5   9   1       15.96       22.28     20.73 o 
   6   9   1     2315.81     2114.72    130.46 o 
   7   9   1     1300.82     1171.98    108.38 o 
   8   9   1      449.81      464.16     75.35 o 
   9   9   1      254.92      198.42     52.65 o 
  10   9   1      115.19      101.24     52.95 o 
  11   9   1       16.86        9.76     39.51 o 
  12   9   1      373.03      295.36    185.50 o 
  13   9   1      126.83      170.12     58.40 o 
 -12  10   1        8.55       48.14     48.28 o 
 -11  10   1        7.56        6.65     39.16 o 
 -10  10   1       84.71       76.76     46.93 o 
  -9  10   1        4.31        5.82     31.25 o 
  -8  10   1       24.75       16.31     32.42 o 
  -7  10   1      383.27      314.69    112.93 o 
  -6  10   1       46.48       52.43     56.87 o 
  -5  10   1      201.54      139.95    100.12 o 
  -4  10   1      175.82      106.79     48.41 o 
  -3  10   1      978.11      740.82    197.86 o 
  -2  10   1      235.20      399.30     91.97 o 
  -1  10   1       13.95        4.28     15.87 o 
   0  10   1     1126.37     1269.54    226.07 o 
   1  10   1       51.85       39.92     17.10 o 
   2  10   1        2.17       17.79     18.07 o 
   3  10   1       98.82      147.73     35.83 o 
   4  10   1      719.68      673.16     52.72 o 
   5  10   1       23.06       18.96     27.98 o 
   6  10   1       20.67       40.95     24.77 o 
   7  10   1      209.52      238.80     56.16 o 
   8  10   1      552.16      463.86     73.38 o 
   9  10   1       68.51       62.94     42.05 o 
  10  10   1        2.05       32.14     41.49 o 
  11  10   1       31.84       22.07     42.14 o 
  12  10   1       28.41       16.12     47.95 o 
 -11  11   1       70.09       51.77     47.54 o 
 -10  11   1        0.95      -10.21     37.29 o 
  -9  11   1      217.11      221.76     84.32 o 
  -8  11   1       52.05       47.88     46.32 o 
  -7  11   1       73.57       78.92     59.57 o 
  -6  11   1       66.59       52.80     60.95 o 
  -5  11   1      845.60      700.22    147.50 o 
  -4  11   1       81.80       75.55     55.42 o 
  -3  11   1       13.78       43.74     23.95 o 
  -2  11   1       14.56       14.17     22.95 o 
  -1  11   1     1428.96     1422.33    255.82 o 
   0  11   1      240.03      221.26     35.63 o 
   1  11   1        7.35       28.93     19.66 o 
   2  11   1        2.45       -6.08     20.52 o 
   3  11   1      572.13      543.40     49.04 o 
   4  11   1      611.33      558.65     85.54 o 
   5  11   1        2.35       25.06     30.32 o 
   6  11   1       41.62       34.29     35.05 o 
   7  11   1       11.67       23.17     34.23 o 
   8  11   1       29.55       38.82     46.59 o 
   9  11   1       57.30       81.45     48.57 o 
  10  11   1       53.28       38.29     45.62 o 
  11  11   1        2.46       11.66     40.51 o 
 -11  12   1       18.77       66.20     54.30 o 
 -10  12   1      821.90      715.69    167.33 o 
  -9  12   1      259.34      285.95    111.73 o 
  -8  12   1       15.83       29.99     40.26 o 
  -7  12   1       19.77       -9.90     32.97 o 
  -6  12   1     1309.24     1477.72    406.56 o 
  -5  12   1      890.93      831.80    146.83 o 
  -4  12   1     1156.05     1082.91    258.96 o 
  -3  12   1        0.82       21.69     24.97 o 
  -2  12   1      546.24      542.03    164.95 o 
  -1  12   1       97.90      106.99     33.36 o 
   0  12   1       87.88        7.60     31.25 o 
   1  12   1      183.60      120.29     41.11 o 
   2  12   1      568.29      437.76    127.44 o 
   3  12   1      394.57      453.96     77.49 o 
   4  12   1      714.04      702.81     76.67 o 
   5  12   1      389.06      424.72     95.83 o 
   6  12   1        0.51       -7.08     30.39 o 
   7  12   1      801.96      699.58    174.43 o 
   8  12   1      159.88      104.23     49.46 o 
   9  12   1      242.19      250.36     95.56 o 
  10  12   1       93.94       43.48     82.53 o 
 -10  13   1       15.46       28.61     49.08 o 
  -9  13   1       15.83       -6.78     39.94 o 
  -8  13   1      561.84      516.52     99.23 o 
  -7  13   1      824.26      568.76    117.29 o 
  -6  13   1       52.26       43.76     39.61 o 
  -5  13   1      404.57      410.55    181.52 o 
  -4  13   1      508.89      429.51    103.85 o 
  -3  13   1      988.95     1127.16    272.57 o 
  -2  13   1        0.71        7.63     34.91 o 
  -1  13   1     1348.60      787.20     80.02 o 
   0  13   1      175.98       79.39     40.64 o 
   1  13   1       96.59        6.89     36.98 o 
   2  13   1      257.20       92.23     37.54 o 
   3  13   1      169.49       29.75     48.91 o 
   4  13   1      287.23      326.79     61.22 o 
   5  13   1       74.51       73.89     49.99 o 
   6  13   1      956.56     1024.72    228.42 o 
   7  13   1       44.60       22.76     38.90 o 
   8  13   1       10.24      -15.18     36.02 o 
   9  13   1      195.30      209.53     88.23 o 
  -8  14   1        9.51        5.31     35.63 o 
  -7  14   1      125.79       89.04     50.33 o 
  -6  14   1       54.22       96.14     49.10 o 
  -5  14   1       15.84       18.51     38.67 o 
  -4  14   1      545.52      268.87     91.27 o 
  -3  14   1        2.75       -2.68     49.34 o 
  -2  14   1      681.94      376.83     66.20 o 
  -1  14   1       71.57       14.25     41.19 o 
   0  14   1      591.73      292.62     63.74 o 
   1  14   1      106.56       31.81     54.71 o 
   2  14   1     1182.11      869.96    107.83 o 
   3  14   1      912.53      672.23    130.73 o 
   4  14   1        0.10       27.73     64.31 o 
   5  14   1       11.39       26.41     64.97 o 
   6  14   1       37.20        9.24     70.81 o 
   7  14   1      257.18      260.45     64.48 o 
   8  14   1      146.24      186.48     60.01 o 
  -7  15   1        0.88      -13.82     75.43 o 
  -6  15   1        2.44      -17.56     66.17 o 
  -5  15   1        4.53       -6.96     60.98 o 
  -4  15   1       92.67       64.97     74.78 o 
  -3  15   1      693.53      489.46    116.88 o 
  -2  15   1       20.08       23.21     59.37 o 
  -1  15   1      313.10      248.86     77.83 o 
   0  15   1      147.38      159.47     68.95 o 
   1  15   1      556.67      372.90     88.29 o 
   2  15   1       75.99       32.32     70.56 o 
   3  15   1      355.73       79.23    208.31 o 
   4  15   1       61.36       49.77     78.02 o 
   5  15   1       53.60      104.48     82.97 o 
   6  15   1       17.12        3.37     72.81 o 
   7  15   1       15.74       69.61     83.04 o 
  -5  16   1      125.35       65.76     82.87 o 
  -4  16   1       43.18       18.88     77.77 o 
  -3  16   1       87.36       63.37     77.80 o 
  -2  16   1      158.52      244.83    161.75 o 
  -1  16   1        8.97      -37.22     83.01 o 
   0  16   1      251.04      254.54    110.04 o 
   1  16   1        1.97       22.48     76.25 o 
   2  16   1       85.39       45.53     80.11 o 
   3  16   1      132.87       76.43     80.94 o 
   4  16   1        2.19      -29.75     70.89 o 
   5  16   1        7.83        8.33     77.68 o 
 -15   0   2      160.95      184.78     68.05 o 
 -14   0   2      201.22      250.04     73.89 o 
 -13   0   2      574.87      689.31    103.81 o 
 -12   0   2      246.83      239.72    124.94 o 
 -11   0   2     1094.04     1108.30    256.01 o 
 -10   0   2       74.42      110.54     37.14 o 
  -9   0   2      143.62      142.22     62.78 o 
  -8   0   2     5349.43     5906.91    678.76 o 
  -7   0   2     8972.89     9318.36    930.22 o 
  -6   0   2      288.45      261.56     34.47 o 
  -5   0   2       36.17       78.54     19.74 o 
  -4   0   2    60508.33    64563.91   2046.02 o 
  -3   0   2     5390.32     5351.38    135.81 o 
  -2   0   2    20517.02    20524.39   1902.78 o 
  -1   0   2    16449.10    14583.47   1093.66 o 
   0   0   2     4002.87     1301.31   1348.05 o 
   1   0   2      399.14      557.65     73.40 o 
   2   0   2     9190.26     9198.68    705.45 o 
   3   0   2    25789.72    26422.28   1687.93 o 
   4   0   2     4229.08     4797.02     93.26 o 
   5   0   2    12428.26    12789.03    589.61 o 
   6   0   2     4061.75     3720.31     94.48 o 
   7   0   2       19.99       25.06     18.94 o 
   8   0   2      240.56      311.59     41.72 o 
   9   0   2      612.20      643.05     58.03 o 
  10   0   2     4288.43     4080.51    131.76 o 
  11   0   2     3388.04     3563.63    247.36 o 
  12   0   2      137.70      142.51    119.56 o 
  13   0   2     1911.04     2120.97    303.75 o 
  14   0   2      773.33      866.83    137.41 o 
  15   0   2     3805.03     4195.25    485.65 o 
 -15   1   2       42.50       31.74     35.80 o 
 -14   1   2      117.28      129.36     42.87 o 
 -13   1   2       31.24       19.46     25.36 o 
 -12   1   2      144.72      169.96     31.23 o 
 -11   1   2        4.74        0.46     18.42 o 
 -10   1   2     5610.99     5494.37    301.73 o 
  -9   1   2      909.12      922.40     47.35 o 
  -8   1   2      343.23      381.96     88.63 o 
  -7   1   2     1964.17     1810.50     74.30 o 
  -6   1   2     6978.32     5765.31   1091.70 o 
  -5   1   2    16109.66    16584.24    310.77 o 
  -4   1   2    19670.63    22006.74    412.96 o 
  -3   1   2     7956.93     8216.37    157.41 o 
  -2   1   2     2159.81     2336.90    133.34 o 
  -1   1   2    17701.04    17643.11    515.04 o 
   0   1   2    65798.72    49974.94   2996.81 o 
   1   1   2     2326.82     2225.40    391.88 o 
   2   1   2    11634.04    12338.93    636.45 o 
   3   1   2     6797.90     7365.72    357.10 o 
   4   1   2     3937.88     3785.42    238.32 o 
   5   1   2     6372.98     6575.53    118.35 o 
   6   1   2     1609.09     1666.52     69.79 o 
   7   1   2     2228.60     2217.22     56.82 o 
   8   1   2       71.93       52.89     22.49 o 
   9   1   2     2908.88     3012.99    195.62 o 
  10   1   2     2046.04     1952.22     77.37 o 
  11   1   2     1663.25     1579.67     86.36 o 
  12   1   2     1490.49     1368.92     89.11 o 
  13   1   2      229.10      326.67     99.84 o 
  14   1   2     1032.03     1190.24     97.04 o 
  15   1   2        9.64       -4.40     32.09 o 
 -15   2   2      244.96      236.39     63.94 o 
 -14   2   2      399.92      363.10     59.93 o 
 -13   2   2        2.78       -4.84     25.47 o 
 -12   2   2       23.79       29.58     25.12 o 
 -11   2   2      145.30      129.80     28.06 o 
 -10   2   2      162.16      143.39     28.29 o 
  -9   2   2     1018.07      982.73     99.59 o 
  -8   2   2     1765.87     1504.61    262.21 o 
  -7   2   2     1984.12     1829.15    142.23 o 
  -6   2   2    11061.76    11466.74    175.26 o 
  -5   2   2     8716.04     9659.75    492.82 o 
  -4   2   2    14957.58    16704.97    584.72 o 
  -3   2   2       17.30       10.00      7.38 o 
  -2   2   2    55825.32    60154.66   1681.44 o 
  -1   2   2     2204.45     2369.38    110.79 o 
   0   2   2     4028.28     3876.75    291.38 o 
   1   2   2     5109.74     4936.36    552.48 o 
   2   2   2    18440.65    18660.58    919.64 o 
   3   2   2     7681.90     5918.51   1232.49 o 
   4   2   2    11569.85    12640.68    186.21 o 
   5   2   2     1695.36     1698.35    140.04 o 
   6   2   2     4019.46     3930.19     67.76 o 
   7   2   2      147.26      129.30     19.74 o 
   8   2   2     4714.68     4901.58    105.83 o 
   9   2   2        3.31       -5.83     15.39 o 
  10   2   2     1967.72     2011.88    138.93 o 
  11   2   2     1122.22     1153.98     68.40 o 
  12   2   2      276.23      275.31     63.49 o 
  13   2   2      234.07      221.43     50.11 o 
  14   2   2       96.63       78.48     44.16 o 
  15   2   2      673.17      787.13     85.66 o 
 -15   3   2      342.24      300.46     82.10 o 
 -14   3   2      442.34      507.67     63.18 o 
 -13   3   2      199.38      164.60     39.60 o 
 -12   3   2       62.01       53.35     26.77 o 
 -11   3   2      229.48      202.66     36.36 o 
 -10   3   2      114.80       86.42     23.74 o 
  -9   3   2     1160.29     1103.21     50.98 o 
  -8   3   2     1397.63     1319.18     51.35 o 
  -7   3   2     1324.92     1222.65     57.66 o 
  -6   3   2     6588.84     7258.92    587.18 o 
  -5   3   2    13036.71    13802.09    693.98 o 
  -4   3   2     1309.44     1236.02     86.76 o 
  -3   3   2    12006.88    12825.73    741.66 o 
  -2   3   2      486.40      361.53    127.59 o 
  -1   3   2    19040.47    21690.11   1770.83 o 
   0   3   2     5042.16     5753.79    407.68 o 
   1   3   2      343.51      323.81     14.17 o 
   2   3   2     3366.63     2804.60    549.14 o 
   3   3   2      944.99      951.44     86.76 o 
   4   3   2      130.10      169.17     18.44 o 
   5   3   2      513.71      438.49     60.53 o 
   6   3   2       14.16       16.40     11.39 o 
   7   3   2     6182.81     6199.29    220.23 o 
   8   3   2     1527.68     1537.21     70.89 o 
   9   3   2     1131.21     1145.55     90.56 o 
  10   3   2       24.96       21.23     21.24 o 
  11   3   2     1350.92     1520.57     76.32 o 
  12   3   2      258.66      247.01     42.98 o 
  13   3   2        8.09       -2.02     29.57 o 
  14   3   2        9.33       32.01     35.27 o 
  15   3   2       34.56       39.30     40.42 o 
 -15   4   2      238.09      296.34     85.82 o 
 -14   4   2      370.93      415.73     74.93 o 
 -13   4   2      242.19      264.31     61.33 o 
 -12   4   2        4.12       13.67     25.88 o 
 -11   4   2       17.24       30.14     26.00 o 
 -10   4   2      427.41      453.92     42.37 o 
  -9   4   2     2210.19     1913.20     88.53 o 
  -8   4   2       40.84       27.45     26.74 o 
  -7   4   2        8.60       14.82     15.13 o 
  -6   4   2      408.00      393.85     42.35 o 
  -5   4   2      923.00      796.18    111.18 o 
  -4   4   2      406.80      407.99    179.98 o 
  -3   4   2     2015.15     2268.56    142.34 o 
  -2   4   2       79.47      224.45    139.48 o 
  -1   4   2       11.32       36.86     28.09 o 
   0   4   2      916.01     1216.36    286.46 o 
   1   4   2     2361.68     2547.60    100.17 o 
   2   4   2     1447.71     1868.66    154.79 o 
   3   4   2       28.18       27.93      9.65 o 
   4   4   2     1393.49     1201.33    128.04 o 
   5   4   2     5247.81     5806.41    120.11 o 
   6   4   2      359.42      535.73     67.43 o 
   7   4   2      398.08      438.66     63.03 o 
   8   4   2      369.62      302.48     48.98 o 
   9   4   2     1316.04     1322.07    123.95 o 
  10   4   2       77.97       98.57     35.76 o 
  11   4   2      140.52      141.41     38.26 o 
  12   4   2       96.43      107.91     34.11 o 
  13   4   2      117.83      101.45     38.98 o 
  14   4   2       45.06       60.57     40.35 o 
  15   4   2       39.93       16.37     49.25 o 
 -15   5   2       70.27       78.84     46.34 o 
 -14   5   2        3.77       25.90     39.59 o 
 -13   5   2     1135.93      790.74    236.16 o 
 -12   5   2     1408.56     1432.94    106.42 o 
 -11   5   2       13.81      -20.62     30.76 o 
 -10   5   2       65.82       76.40     28.88 o 
  -9   5   2     1654.40     1771.39    137.04 o 
  -8   5   2     1411.97     1260.59     97.40 o 
  -7   5   2     2250.18     2260.58    174.07 o 
  -6   5   2      626.76      612.91     82.47 o 
  -5   5   2      808.40     1013.57    206.54 o 
  -4   5   2     2330.27     2208.09     89.36 o 
  -3   5   2      487.15      853.58    169.82 o 
  -2   5   2      696.18      774.99     56.51 o 
  -1   5   2     1236.82     1550.28    225.77 o 
   0   5   2     1594.28     1740.35    108.39 o 
   1   5   2      144.88      204.73     48.79 o 
   2   5   2      751.88      710.38     45.25 o 
   3   5   2      280.39      217.63     52.92 o 
   4   5   2        4.29        4.84     10.16 o 
   5   5   2     2821.34     2763.26    232.59 o 
   6   5   2      235.89      277.37     29.76 o 
   7   5   2      122.05      206.46     41.30 o 
   8   5   2      876.15      980.30     83.80 o 
   9   5   2     2447.48     2178.09    508.05 o 
  10   5   2       71.68       66.29     27.67 o 
  11   5   2       45.61       67.48     31.87 o 
  12   5   2      993.07     1077.08     93.16 o 
  13   5   2      405.21      489.91    167.08 o 
  14   5   2      279.04      287.72     82.03 o 
 -14   6   2       90.06       65.03     46.46 o 
 -13   6   2      516.01      523.85     83.65 o 
 -12   6   2       20.56       25.23     38.33 o 
 -11   6   2      180.04      164.06     51.11 o 
 -10   6   2     1931.65     1928.36    112.62 o 
  -9   6   2     1498.82     1450.27    138.64 o 
  -8   6   2      310.05      387.58     88.77 o 
  -7   6   2       23.88       20.68     15.34 o 
  -6   6   2     3474.86     3490.13    105.04 o 
  -5   6   2       15.94        8.17     11.55 o 
  -4   6   2     1501.73     1762.92    195.53 o 
  -3   6   2       62.93       51.93     18.77 o 
  -2   6   2     1580.28     1668.42    369.31 o 
  -1   6   2     2297.62     2271.04    240.94 o 
   0   6   2        0.91       60.54     18.82 o 
   1   6   2     1419.04     1345.15    165.20 o 
   2   6   2      550.72      695.41     64.67 o 
   3   6   2      264.56      523.00    183.96 o 
   4   6   2      131.31       97.36     18.62 o 
   5   6   2      516.81      557.86     70.87 o 
   6   6   2     3062.55     2724.25    171.31 o 
   7   6   2      109.63       92.16     25.55 o 
   8   6   2      165.75      249.83     47.13 o 
   9   6   2     1771.37     1629.44    123.74 o 
  10   6   2      579.72      806.93    119.37 o 
  11   6   2      276.90      263.60    104.94 o 
  12   6   2      230.54      164.83     68.19 o 
  13   6   2      122.82      119.35     53.88 o 
  14   6   2       14.25       -8.35     47.56 o 
 -14   7   2      181.82      233.61     64.17 o 
 -13   7   2       65.28       46.41     46.28 o 
 -12   7   2        0.41       22.78     38.05 o 
 -11   7   2      184.21      158.94     49.46 o 
 -10   7   2      667.83      877.31    120.33 o 
  -9   7   2       17.43       23.82     30.76 o 
  -8   7   2      583.21      478.90    115.51 o 
  -7   7   2      619.84      580.87    146.70 o 
  -6   7   2      867.95     1000.55     61.05 o 
  -5   7   2       99.90      135.40     30.48 o 
  -4   7   2      170.45      188.88     22.27 o 
  -3   7   2     2143.57     1507.35    734.47 o 
  -2   7   2      174.74      343.53     75.48 o 
  -1   7   2     2371.49     2215.16    495.52 o 
   0   7   2     1178.42     1148.09    216.85 o 
   1   7   2        0.86       44.20     13.94 o 
   2   7   2      190.18      235.87     90.19 o 
   3   7   2     2157.87     2310.96    178.69 o 
   4   7   2     1702.31     1814.47    131.21 o 
   5   7   2      277.38      266.79     27.98 o 
   6   7   2       41.22       29.12     18.21 o 
   7   7   2        2.13       19.22     18.94 o 
   8   7   2       27.66       27.21     20.35 o 
   9   7   2      881.15      965.96    150.37 o 
  10   7   2     1036.59      874.52    265.41 o 
  11   7   2       17.36       19.33     34.94 o 
  12   7   2        6.74       -6.75     37.99 o 
  13   7   2       91.61       90.46     86.91 o 
  14   7   2      345.69      370.94    169.20 o 
 -13   8   2       49.60       63.31     48.83 o 
 -12   8   2      559.21      662.74     89.27 o 
 -11   8   2      923.61     1072.50    114.13 o 
 -10   8   2       81.98       82.45     41.73 o 
  -9   8   2      501.33      602.46    145.63 o 
  -8   8   2      236.65      209.47     93.07 o 
  -7   8   2     2083.47     2069.79    107.82 o 
  -6   8   2      343.55      403.82    156.49 o 
  -5   8   2      326.10      334.46     45.29 o 
  -4   8   2     1542.74     1722.05    486.24 o 
  -3   8   2        0.03        2.80     12.64 o 
  -2   8   2     1630.06     1964.25    323.68 o 
  -1   8   2        7.30       11.26     11.62 o 
   0   8   2     2934.30     2994.68    280.81 o 
   1   8   2     4597.83     4916.57    295.50 o 
   2   8   2      880.73      961.22    133.82 o 
   3   8   2      211.23      164.31     33.16 o 
   4   8   2      230.57      296.57     49.48 o 
   5   8   2      815.83      610.83    129.65 o 
   6   8   2       95.09       85.57     42.26 o 
   7   8   2      221.62      224.88     34.38 o 
   8   8   2      122.90      128.17     82.47 o 
   9   8   2     1167.91     1109.88    308.46 o 
  10   8   2      121.56      100.69     66.83 o 
  11   8   2     1266.26     1185.06    387.78 o 
  12   8   2       12.74       -6.58     40.36 o 
  13   8   2     1047.59     1068.08    389.34 o 
 -13   9   2      441.91      553.98     92.38 o 
 -12   9   2      522.39      645.24    139.47 o 
 -11   9   2      194.57      182.30     56.20 o 
 -10   9   2      541.83      705.75     88.71 o 
  -9   9   2       39.59       28.49     37.82 o 
  -8   9   2     2591.71     2882.26    404.36 o 
  -7   9   2        1.84       35.04     26.09 o 
  -6   9   2      847.40      903.55     76.80 o 
  -5   9   2      294.52      390.76    149.76 o 
  -4   9   2     2172.20     1461.29    617.86 o 
  -3   9   2     4885.53     4550.00    543.40 o 
  -2   9   2        7.19       31.89     15.48 o 
  -1   9   2      486.12      527.50    109.26 o 
   0   9   2       33.72       19.86     15.38 o 
   1   9   2     2410.29     2563.10    219.62 o 
   2   9   2     1263.25     1253.09     48.81 o 
   3   9   2      554.51      654.56     39.24 o 
   4   9   2       24.76       26.63     18.11 o 
   5   9   2       61.79       97.45     36.84 o 
   6   9   2       21.77        4.69     30.61 o 
   7   9   2       10.92       41.35     34.22 o 
   8   9   2      288.40      250.92     79.79 o 
   9   9   2      130.17       85.70     82.17 o 
  10   9   2      745.00      810.04    197.48 o 
  11   9   2        3.96      -17.24     36.73 o 
  12   9   2      691.61      679.73    173.47 o 
  13   9   2        0.68       17.07     44.04 o 
 -12  10   2      329.69      384.11     76.80 o 
 -11  10   2       25.69        7.81     38.12 o 
 -10  10   2       12.61        6.15     37.45 o 
  -9  10   2     1210.39     1444.80    191.27 o 
  -8  10   2      124.41      253.27     84.34 o 
  -7  10   2     1934.52     1973.47    298.81 o 
  -6  10   2     1577.77     1856.49    382.39 o 
  -5  10   2      693.09      574.04     64.56 o 
  -4  10   2     2370.53     1550.11    692.30 o 
  -3  10   2     1364.32     1317.04    125.28 o 
  -2  10   2     2334.91     1954.91    216.43 o 
  -1  10   2      146.01      164.29     38.45 o 
   0  10   2     1072.69     1014.17    156.51 o 
   1  10   2       10.06       25.75     18.19 o 
   2  10   2      313.65      351.44     33.83 o 
   3  10   2       58.14       65.62     22.03 o 
   4  10   2       19.97       10.34     22.41 o 
   5  10   2       21.01        9.51     28.35 o 
   6  10   2      683.77      415.54     62.21 o 
   7  10   2       36.13        7.88     29.94 o 
   8  10   2      447.57      514.28    103.54 o 
   9  10   2     1247.89     1333.37    383.25 o 
  10  10   2      231.93      230.16     61.64 o 
  11  10   2       11.48       30.18     44.66 o 
  12  10   2       40.80       84.93     53.97 o 
 -12  11   2      231.03      204.74     66.98 o 
 -11  11   2        1.22       23.80     39.90 o 
 -10  11   2       32.99       16.53     39.65 o 
  -9  11   2       55.43       24.70     38.16 o 
  -8  11   2     1483.99     1552.17    130.90 o 
  -7  11   2     1173.02     1147.90    109.51 o 
  -6  11   2      426.87      372.72     87.24 o 
  -5  11   2     1306.24     1502.22    129.44 o 
  -4  11   2     2375.10     2147.00    103.14 o 
  -3  11   2     6076.05     5540.30    380.54 o 
  -2  11   2       64.79       90.16     27.16 o 
  -1  11   2      510.89      609.38     58.48 o 
   0  11   2     1415.47     1137.01    215.74 o 
   1  11   2     1265.34     1357.51     66.13 o 
   2  11   2      659.96      737.24     53.73 o 
   3  11   2       45.07       98.99     27.98 o 
   4  11   2       38.91       29.35     31.82 o 
   5  11   2     1081.26     1027.92     87.36 o 
   6  11   2       43.88       33.37     34.49 o 
   7  11   2      896.51      286.33    321.96 o 
   8  11   2      144.45      161.06     73.76 o 
   9  11   2      747.69      860.01    103.91 o 
  10  11   2       67.22       60.43     48.42 o 
  11  11   2      300.13      368.99     77.73 o 
 -11  12   2      259.17      251.08     84.85 o 
 -10  12   2       44.54       49.56     45.63 o 
  -9  12   2      204.85      218.99     59.78 o 
  -8  12   2      211.15      247.39     58.84 o 
  -7  12   2      666.20      678.69     81.70 o 
  -6  12   2      488.00      226.91    212.12 o 
  -5  12   2      229.34      246.53     42.60 o 
  -4  12   2     1334.13     1393.50     74.84 o 
  -3  12   2       18.61       34.12     26.82 o 
  -2  12   2     2159.33     2074.62     93.84 o 
  -1  12   2       30.63       29.98     26.76 o 
   0  12   2      714.61      914.95     62.00 o 
   1  12   2      980.88      904.73    101.14 o 
   2  12   2       64.73       32.57     34.15 o 
   3  12   2      413.94      472.40     57.62 o 
   4  12   2       10.38       19.43     32.01 o 
   5  12   2       39.51       49.70     38.08 o 
   6  12   2      530.49      646.56     99.54 o 
   7  12   2       89.32       61.18     41.79 o 
   8  12   2      837.48      594.73    288.09 o 
   9  12   2      147.32      183.62     59.41 o 
  10  12   2       85.80      130.99     55.94 o 
 -10  13   2      176.15      201.66     63.54 o 
  -9  13   2      199.62      178.67     80.00 o 
  -8  13   2      160.75      161.20     54.23 o 
  -7  13   2      450.89      187.98    178.28 o 
  -6  13   2      108.96       99.54     45.04 o 
  -5  13   2        3.74       19.86     29.23 o 
  -4  13   2       15.32       12.17     29.62 o 
  -3  13   2     1117.01     1267.86    108.32 o 
  -2  13   2      997.74     1022.92     69.54 o 
  -1  13   2        6.76       63.27     41.27 o 
   0  13   2      432.84      541.18     70.32 o 
   1  13   2      379.81      214.77    195.00 o 
   2  13   2     1520.06     1626.44    125.17 o 
   3  13   2        7.47      -12.44     50.82 o 
   4  13   2     1057.68     1050.18    144.66 o 
   5  13   2       26.53       16.25     36.22 o 
   6  13   2      362.67      343.88    103.40 o 
   7  13   2      291.28      324.23     70.31 o 
   8  13   2        0.20       20.04     44.25 o 
   9  13   2       25.58       13.59     45.54 o 
  -8  14   2        0.26       11.40     40.55 o 
  -7  14   2       24.74       23.34     42.32 o 
  -6  14   2       13.34       13.42     36.53 o 
  -5  14   2        8.33       23.64     38.27 o 
  -4  14   2       78.70       87.64     36.38 o 
  -3  14   2      835.13      797.23     86.75 o 
  -2  14   2       55.18      146.77     53.42 o 
  -1  14   2      490.73      557.46     78.24 o 
   0  14   2      112.21      174.68     68.10 o 
   1  14   2     1065.24     1200.31    131.65 o 
   2  14   2        1.95       16.38     59.10 o 
   3  14   2      695.25      800.19    135.13 o 
   4  14   2        9.74       -7.53     58.90 o 
   5  14   2      511.44      575.98    125.71 o 
   6  14   2       30.72      -11.26     71.29 o 
   7  14   2        0.37        2.33     76.87 o 
   8  14   2       38.73       57.77     46.10 o 
  -7  15   2       52.72       29.72     46.01 o 
  -6  15   2       42.37      -21.15     58.87 o 
  -5  15   2      150.56      155.18     85.87 o 
  -4  15   2       11.75      -26.60     68.84 o 
  -3  15   2       54.50       68.71     61.84 o 
  -2  15   2       20.00       28.86     60.88 o 
  -1  15   2       41.83       98.02     75.83 o 
   0  15   2      459.48      708.19    108.02 o 
   1  15   2       13.87       68.71     61.88 o 
   2  15   2       62.81       22.21     60.10 o 
   3  15   2       30.67       26.82     71.83 o 
   4  15   2      240.70      202.29     95.96 o 
   5  15   2       46.67      106.18     86.36 o 
   6  15   2      100.13      130.45     94.01 o 
   7  15   2       72.60      104.28     87.44 o 
  -5  16   2       19.81       24.90     80.75 o 
  -4  16   2      140.90      187.00    144.71 o 
  -3  16   2       59.46       14.24    119.27 o 
  -2  16   2       11.77      -43.90     79.62 o 
  -1  16   2       15.16       10.82     80.47 o 
   0  16   2        1.72       32.68     64.27 o 
   1  16   2        0.46       -3.70     71.03 o 
   2  16   2       10.60       -5.96     64.64 o 
   3  16   2       44.42      -38.41     68.27 o 
   4  16   2       52.16       51.04     77.62 o 
 -15   1   3       42.72       37.94     33.30 o 
 -14   1   3      433.58      495.02     66.60 o 
 -13   1   3       77.89      105.34     32.31 o 
 -12   1   3     1038.34     1083.28     60.02 o 
 -11   1   3        7.79       13.63     20.80 o 
 -10   1   3     4848.49     4680.26    109.22 o 
  -9   1   3       15.22       14.86     17.17 o 
  -8   1   3     1743.17     1376.55    207.89 o 
  -7   1   3       65.62       53.83     38.77 o 
  -6   1   3     5678.66     5802.68     89.73 o 
  -5   1   3      964.04      887.97     87.82 o 
  -4   1   3     1846.94     2079.61    103.46 o 
  -3   1   3      244.07      325.68     20.33 o 
  -2   1   3      241.73      246.16     15.26 o 
  -1   1   3      671.23      606.55     59.26 o 
   0   1   3     2841.96     2774.63    115.22 o 
   1   1   3      217.01      284.14     58.01 o 
   2   1   3      132.46      143.75      9.80 o 
   3   1   3        9.37       27.05      7.12 o 
   4   1   3     4158.77     4192.12    228.11 o 
   5   1   3      266.81      345.58     31.48 o 
   6   1   3       29.17       41.23     20.29 o 
   7   1   3      883.39      912.25     61.36 o 
   8   1   3      595.65      615.56     37.03 o 
   9   1   3      961.38      901.56     45.63 o 
  10   1   3      423.48      444.79     47.19 o 
  11   1   3      254.86      260.04     47.36 o 
  12   1   3       40.13       71.09     34.57 o 
  13   1   3      554.97      598.18     71.87 o 
  14   1   3      397.12      428.90     67.58 o 
  15   1   3      248.92      210.37     56.17 o 
 -15   2   3      360.93      434.38     65.35 o 
 -14   2   3       35.45       46.24     30.21 o 
 -13   2   3      516.09      520.69     56.55 o 
 -12   2   3      388.91      374.17     42.52 o 
 -11   2   3     1773.95     1949.98     72.03 o 
 -10   2   3     1020.50      903.92    117.67 o 
  -9   2   3     3550.41     3015.70    237.81 o 
  -8   2   3      630.28      718.86     79.28 o 
  -7   2   3    10639.65    10490.93    416.54 o 
  -6   2   3     4736.84     4739.36    134.33 o 
  -5   2   3      473.21      461.35     50.23 o 
  -4   2   3      114.33      117.35     39.72 o 
  -3   2   3      482.20      505.69     65.68 o 
  -2   2   3    10604.48     9446.90   2133.47 o 
  -1   2   3     2146.35     2288.43     79.58 o 
   0   2   3      171.41      173.52     30.50 o 
   1   2   3     5587.40     5459.35    249.45 o 
   2   2   3      183.29      173.64     12.35 o 
   3   2   3      443.15      508.37     74.20 o 
   4   2   3       41.99       33.29     18.22 o 
   5   2   3      275.43      232.57     29.87 o 
   6   2   3      895.73      927.81     33.48 o 
   7   2   3     1085.56     1142.99     76.97 o 
   8   2   3       80.26      131.23     37.38 o 
   9   2   3      121.32      151.32     37.19 o 
  10   2   3      296.89      251.82     38.36 o 
  11   2   3     1841.27     1785.06    154.03 o 
  12   2   3      494.95      603.54     69.52 o 
  13   2   3      149.02      193.00     47.68 o 
  14   2   3       13.98      -14.99     32.88 o 
  15   2   3      576.81      617.74     86.20 o 
 -15   3   3      390.27      437.27    104.46 o 
 -14   3   3      140.89      133.05     49.21 o 
 -13   3   3       83.99       72.30     30.97 o 
 -12   3   3      476.95      485.64     56.06 o 
 -11   3   3      200.51      148.85     38.35 o 
 -10   3   3     3496.13     3563.41     95.05 o 
  -9   3   3      447.43      485.05     40.96 o 
  -8   3   3      489.51      509.07     38.86 o 
  -7   3   3     2852.69     3189.24    266.68 o 
  -6   3   3     6421.52     6621.78    107.69 o 
  -5   3   3    12572.14    13089.03    557.52 o 
  -4   3   3      596.83      656.13     53.86 o 
  -3   3   3    15691.93    18031.50    240.21 o 
  -2   3   3     7498.56     8414.28    105.27 o 
  -1   3   3    33383.86    36859.46   1174.85 o 
   0   3   3       41.01       34.81      7.11 o 
   1   3   3    12204.34    12688.51    209.68 o 
   2   3   3     4275.97     3551.09   1120.40 o 
   3   3   3     4408.25     4645.25    203.28 o 
   4   3   3      813.85      702.86     95.76 o 
   5   3   3     4691.03     4667.30    138.97 o 
   6   3   3     2642.37     2530.93    118.06 o 
   7   3   3       26.27       31.72     14.05 o 
   8   3   3      424.36      489.99     56.41 o 
   9   3   3     2951.10     2998.52    209.03 o 
  10   3   3     1101.17     1224.76     66.24 o 
  11   3   3        0.68        1.59     22.80 o 
  12   3   3      669.19      767.38    139.90 o 
  13   3   3      157.24      179.50     67.82 o 
  14   3   3      183.99      166.57     79.58 o 
  15   3   3      607.88      773.74    151.60 o 
 -15   4   3       72.03       87.71     55.41 o 
 -14   4   3      264.73      344.06     68.26 o 
 -13   4   3       34.71       -3.50     32.65 o 
 -12   4   3      132.36      149.94     37.57 o 
 -11   4   3     1143.10     1123.18     71.61 o 
 -10   4   3      292.53      328.91     37.26 o 
  -9   4   3     1014.83     1116.71     78.20 o 
  -8   4   3     2707.09     2666.19    285.28 o 
  -7   4   3     1809.88     1869.03     61.78 o 
  -6   4   3    15925.73    16185.43    522.59 o 
  -5   4   3     2111.41     2292.57    120.42 o 
  -4   4   3    14573.91    14695.78    128.89 o 
  -3   4   3      230.26      197.91     41.51 o 
  -2   4   3    11771.24    12453.85    140.26 o 
  -1   4   3     1263.90     1587.69     93.03 o 
   0   4   3     5740.01     5260.59    886.65 o 
   1   4   3     2451.18     2626.04    114.69 o 
   2   4   3       12.64       31.18     10.00 o 
   3   4   3       18.69       17.06      8.33 o 
   4   4   3      632.44      561.06     37.30 o 
   5   4   3      558.10      489.49     38.99 o 
   6   4   3     3854.98     3743.89    111.67 o 
   7   4   3     2830.49     2631.75    165.48 o 
   8   4   3     2424.68     2510.31    161.82 o 
   9   4   3      606.76      650.49     73.35 o 
  10   4   3     1000.82     1216.28     66.86 o 
  11   4   3     3836.57     3287.97    460.54 o 
  12   4   3      242.68      229.58     48.17 o 
  13   4   3      237.61      319.28    121.83 o 
  14   4   3       20.44       17.77     34.30 o 
 -15   5   3      475.09      516.87     84.83 o 
 -14   5   3       38.02       10.71     40.11 o 
 -13   5   3       24.11       29.93     39.61 o 
 -12   5   3      641.81      754.67     87.97 o 
 -11   5   3      107.18       85.22     40.66 o 
 -10   5   3      707.43      751.74     58.39 o 
  -9   5   3     2092.07     2070.63    107.72 o 
  -8   5   3     2098.77     2179.83     88.96 o 
  -7   5   3     5999.00     6003.17    105.90 o 
  -6   5   3      245.28      243.97     25.27 o 
  -5   5   3    10841.49    10641.70    315.14 o 
  -4   5   3     1517.20     1739.52     65.41 o 
  -3   5   3     9124.53     7180.46   2088.10 o 
  -2   5   3      675.68      702.86     65.59 o 
  -1   5   3    14925.15    16242.06    646.71 o 
   0   5   3     1277.03     1250.21     92.00 o 
   1   5   3        4.47       11.45      8.24 o 
   2   5   3     1128.50     1153.67     32.87 o 
   3   5   3     2515.06     2949.44     96.80 o 
   4   5   3      380.03      427.56     32.86 o 
   5   5   3     3396.92     3031.49     84.87 o 
   6   5   3     2816.60     2909.65    135.82 o 
   7   5   3     5801.35     4914.62    350.86 o 
   8   5   3     1246.59     1028.07    176.05 o 
   9   5   3     2890.88     2645.87    150.48 o 
  10   5   3     2105.21     1937.58    276.01 o 
  11   5   3      288.10      254.01     59.96 o 
  12   5   3     1220.97     1133.36     93.68 o 
  13   5   3      132.82       98.73     40.15 o 
  14   5   3      473.25      516.96    253.52 o 
 -14   6   3       24.97      -25.16     34.70 o 
 -13   6   3      116.16      139.90     51.17 o 
 -12   6   3      151.82      171.04     54.56 o 
 -11   6   3     1678.16     1633.87    111.09 o 
 -10   6   3        7.88       14.70     31.00 o 
  -9   6   3      774.98      863.57     69.44 o 
  -8   6   3     3601.31     3415.96    186.48 o 
  -7   6   3     2590.19     2417.94     78.34 o 
  -6   6   3     2141.97     1898.75    142.69 o 
  -5   6   3        0.52        2.30      9.78 o 
  -4   6   3     8758.12     9423.63    728.57 o 
  -3   6   3      387.85      427.50    100.86 o 
  -2   6   3      149.06      197.11     81.00 o 
  -1   6   3     6103.01     6697.80    222.89 o 
   0   6   3     2040.23     2167.78    131.44 o 
   1   6   3     3008.23     2720.92    103.32 o 
   2   6   3     1765.52     1973.46     56.85 o 
   3   6   3     7154.58     7350.48    226.24 o 
   4   6   3     3259.54     2444.43    478.78 o 
   5   6   3       96.67       96.73     18.51 o 
   6   6   3     3763.68     3433.24    182.53 o 
   7   6   3       32.70       28.22     19.36 o 
   8   6   3     1126.60     1098.77     72.12 o 
   9   6   3     1343.23     1219.89    104.81 o 
  10   6   3      972.85      842.49    183.25 o 
  11   6   3     1427.15     1444.75     95.05 o 
  12   6   3      216.04      272.80     76.47 o 
  13   6   3     1927.31     1706.50    415.99 o 
  14   6   3       88.16       86.98     58.49 o 
 -14   7   3      150.92       90.46     49.45 o 
 -13   7   3       27.57       48.14     41.80 o 
 -12   7   3      751.68      752.41     92.87 o 
 -11   7   3      484.54      527.71     77.98 o 
 -10   7   3      502.13      555.55    171.12 o 
  -9   7   3       16.26       42.25     33.84 o 
  -8   7   3     2550.95     2647.03    190.46 o 
  -7   7   3     2305.97     2212.58     89.83 o 
  -6   7   3      131.80      191.88     52.00 o 
  -5   7   3       78.07      148.18     71.27 o 
  -4   7   3      585.72      676.14     75.67 o 
  -3   7   3     2890.00     3086.45     89.80 o 
  -2   7   3     1834.81     1238.30    431.15 o 
  -1   7   3     1572.54     1731.87    115.72 o 
   0   7   3     6744.89     7299.29    316.95 o 
   1   7   3      140.22      133.89     18.73 o 
   2   7   3    10961.65    11244.77    363.25 o 
   3   7   3     3595.69     3384.31    124.45 o 
   4   7   3     1576.31     1647.49     68.88 o 
   5   7   3     2092.70     2012.60     60.06 o 
   6   7   3      867.68      822.70     54.43 o 
   7   7   3     3743.35     3617.82    168.66 o 
   8   7   3       34.76       31.47     22.64 o 
   9   7   3      283.77      259.03     53.30 o 
  10   7   3     1182.63      930.58    104.08 o 
  11   7   3      244.53      203.22     60.39 o 
  12   7   3     2053.74     1268.41    660.35 o 
  13   7   3      122.70      158.16     70.71 o 
 -13   8   3      194.69      215.79     59.66 o 
 -12   8   3        1.65       -8.62     37.19 o 
 -11   8   3       12.46       -0.03     31.99 o 
 -10   8   3        0.81       20.25     33.66 o 
  -9   8   3      645.70      548.76    107.48 o 
  -8   8   3     1437.72     1512.28     82.18 o 
  -7   8   3        1.38        6.63     23.47 o 
  -6   8   3      269.52      282.92     43.26 o 
  -5   8   3      171.23      182.25     64.09 o 
  -4   8   3     1689.92     1111.21    379.36 o 
  -3   8   3     1547.94     1728.21    110.39 o 
  -2   8   3      183.62      194.22     27.91 o 
  -1   8   3      763.20      854.41     84.65 o 
   0   8   3      398.43      375.31     38.00 o 
   1   8   3     3485.82     3974.00    384.04 o 
   2   8   3      897.13      879.23     39.96 o 
   3   8   3     1906.77     1978.17    168.15 o 
   4   8   3     2868.97     3028.72    139.89 o 
   5   8   3      217.13      162.39     41.73 o 
   6   8   3     1751.45     1596.34     71.38 o 
   7   8   3        0.53        0.08     15.57 o 
   8   8   3     1842.51     1756.12    188.46 o 
   9   8   3     1243.62     1086.28    121.09 o 
  10   8   3      324.54      228.25     79.33 o 
  11   8   3       13.11       34.71     43.60 o 
  12   8   3      356.91      283.81    131.50 o 
  13   8   3      949.72      770.41    258.33 o 
 -13   9   3       53.42       58.32     50.46 o 
 -12   9   3       72.93       55.04     43.60 o 
 -11   9   3        0.87        4.15     34.48 o 
 -10   9   3      592.11      911.15    192.11 o 
  -9   9   3       53.57       67.32     40.24 o 
  -8   9   3      455.51      363.86    103.45 o 
  -7   9   3     1355.47     1346.51     92.89 o 
  -6   9   3      885.04     1074.42    227.48 o 
  -5   9   3     1599.78     1729.56    132.61 o 
  -4   9   3        2.14      -13.95     19.04 o 
  -3   9   3     1954.02     1993.70    278.42 o 
  -2   9   3     1392.96     1030.69    345.83 o 
  -1   9   3       83.90       98.77     26.99 o 
   0   9   3        2.30       12.31     15.30 o 
   1   9   3      283.36      314.44     29.84 o 
   2   9   3      469.03      558.06     53.76 o 
   3   9   3      982.21      998.53     45.93 o 
   4   9   3      191.61      186.21     26.75 o 
   5   9   3      668.98      658.22     52.41 o 
   6   9   3      200.69      140.40     74.23 o 
   7   9   3      908.43      913.42     88.82 o 
   8   9   3      252.80      264.63     59.46 o 
   9   9   3      453.88      464.37     76.05 o 
  10   9   3       80.55       88.43     45.15 o 
  11   9   3      958.73      892.00    162.62 o 
  12   9   3      213.91      169.15     61.25 o 
 -12  10   3       18.71       68.47     45.37 o 
 -11  10   3       25.85       50.42     42.12 o 
 -10  10   3       10.74       21.41     36.95 o 
  -9  10   3        7.49       11.90     35.44 o 
  -8  10   3        2.06       36.67     37.00 o 
  -7  10   3      304.98      329.39     92.44 o 
  -6  10   3      323.98      421.66    129.07 o 
  -5  10   3       69.56       59.05     29.67 o 
  -4  10   3      618.31      567.41    326.41 o 
  -3  10   3      175.60      189.51     33.90 o 
  -2  10   3      693.50      961.86    314.64 o 
  -1  10   3       66.92       77.13     24.72 o 
   0  10   3      255.59      383.64     68.80 o 
   1  10   3        3.60        4.75     16.40 o 
   2  10   3       85.09       85.84     22.72 o 
   3  10   3      276.81      309.36     33.55 o 
   4  10   3       18.65       21.83     24.43 o 
   5  10   3       95.64      105.03     49.86 o 
   6  10   3       72.60       72.00     34.15 o 
   7  10   3        6.27        1.51     29.46 o 
   8  10   3      790.30      734.93     87.79 o 
   9  10   3       15.31       26.77     38.46 o 
  10  10   3        1.32        7.84     37.48 o 
  11  10   3        0.73       49.96     46.62 o 
  12  10   3      176.16      168.26     60.00 o 
 -11  11   3       21.08        2.13     40.86 o 
 -10  11   3      184.50      190.29     57.10 o 
  -9  11   3      330.75      613.91    155.49 o 
  -8  11   3       27.00       30.31     36.81 o 
  -7  11   3       71.92       67.29     38.28 o 
  -6  11   3      115.39      117.72     38.99 o 
  -5  11   3      225.15       24.08     23.55 o 
  -4  11   3      195.50      220.52     37.80 o 
  -3  11   3      349.49      292.78    186.23 o 
  -2  11   3      142.15      125.24     31.46 o 
  -1  11   3      155.08      218.83    113.72 o 
   0  11   3      162.21      191.93     34.75 o 
   1  11   3       98.54      206.18     51.12 o 
   2  11   3        7.10        7.75     19.71 o 
   3  11   3      130.53      150.18     39.04 o 
   4  11   3      216.24      254.38     53.10 o 
   5  11   3      112.92      166.07    102.48 o 
   6  11   3        8.31       35.11     36.46 o 
   7  11   3      674.73      580.72    235.54 o 
   8  11   3        9.36       25.52     42.62 o 
   9  11   3       53.12       29.68     57.08 o 
  10  11   3      153.53      100.73     91.47 o 
  11  11   3       73.44       64.59     57.23 o 
 -11  12   3      101.36       79.67     56.77 o 
 -10  12   3        2.41        5.80     39.70 o 
  -9  12   3       52.28       14.39     35.47 o 
  -8  12   3      569.26      562.54    236.51 o 
  -7  12   3      180.59      206.31     54.01 o 
  -6  12   3      326.21      345.44    149.20 o 
  -5  12   3      244.75      222.30     40.30 o 
  -4  12   3      427.73      417.07    102.68 o 
  -3  12   3       69.67       68.00     30.93 o 
  -2  12   3      364.68      380.25    103.01 o 
  -1  12   3      134.46       71.58     35.30 o 
   0  12   3       34.83       56.09     28.04 o 
   1  12   3       26.24        0.07     33.35 o 
   2  12   3       72.27       44.30     44.87 o 
   3  12   3        5.41       61.97     59.52 o 
   4  12   3      503.49      622.44    214.67 o 
   5  12   3       54.36       53.85     37.49 o 
   6  12   3      799.60      858.82    225.35 o 
   7  12   3      210.82      217.81     74.39 o 
   8  12   3      545.16       80.22     97.36 o 
   9  12   3      257.97      236.52    141.25 o 
  10  12   3      339.55      374.73    166.14 o 
 -10  13   3       16.15       11.46     46.05 o 
  -9  13   3       61.19       72.63     49.16 o 
  -8  13   3        6.31       20.90     38.47 o 
  -7  13   3      322.09      242.96    132.73 o 
  -6  13   3        2.82       -3.59     27.98 o 
  -5  13   3      219.89      213.81     49.75 o 
  -4  13   3       59.50       47.12     31.18 o 
  -3  13   3      752.68      812.71    141.03 o 
  -2  13   3      390.66      370.16     79.43 o 
  -1  13   3       63.66       -7.24     36.34 o 
   0  13   3       64.22       39.24     46.02 o 
   1  13   3      164.01      166.48     60.43 o 
   2  13   3      717.16      442.92     84.40 o 
   3  13   3      671.58      613.48    118.55 o 
   4  13   3       50.29       94.82     72.71 o 
   5  13   3       65.93        9.71     63.43 o 
   6  13   3        0.60       11.07     38.10 o 
   7  13   3     1117.11     1484.91    461.66 o 
   8  13   3      263.10      233.15     69.93 o 
   9  13   3      171.96       64.28     68.95 o 
  -8  14   3      180.87      186.38     59.11 o 
  -7  14   3       34.47        0.47     34.85 o 
  -6  14   3       93.97      137.34     55.77 o 
  -5  14   3      108.01       97.69     41.24 o 
  -4  14   3      264.95      226.70     54.87 o 
  -3  14   3       69.01       44.52     44.28 o 
  -2  14   3      247.50      206.63     56.44 o 
  -1  14   3      526.71      320.66     77.75 o 
   0  14   3       15.94      -15.73     47.28 o 
   1  14   3      176.31      119.17     63.90 o 
   2  14   3       93.35       77.78     70.31 o 
   3  14   3      328.30      210.07     89.89 o 
   4  14   3       57.09       43.25     66.67 o 
   5  14   3       43.45       30.74     70.91 o 
   6  14   3      246.72      175.18     91.81 o 
   7  14   3        7.22      -59.72     65.82 o 
   8  14   3      366.78      212.62    106.80 o 
  -7  15   3      401.67      266.69    203.56 o 
  -6  15   3      208.02      241.37     63.88 o 
  -5  15   3       63.53       40.12     70.08 o 
  -4  15   3        9.29       18.44     66.50 o 
  -3  15   3       56.06       62.15     61.64 o 
  -2  15   3      118.40       74.42     62.91 o 
  -1  15   3       10.19       -9.83     55.24 o 
   0  15   3       88.85       79.85     64.98 o 
   1  15   3       76.64       54.24     60.57 o 
   2  15   3      776.54      755.07    139.31 o 
   3  15   3      460.09      335.57    108.67 o 
   4  15   3      138.22      184.71     95.18 o 
   5  15   3        4.49      -19.20     67.84 o 
   6  15   3        8.75        6.53     77.10 o 
  -5  16   3       75.78       88.39    121.30 o 
  -4  16   3      174.04      129.38    128.72 o 
  -3  16   3        2.20      -29.74    121.53 o 
  -2  16   3      482.75      326.95     88.10 o 
  -1  16   3       34.61       56.91     70.70 o 
   0  16   3       12.83        1.70     67.00 o 
   1  16   3       31.11       13.48     65.90 o 
   2  16   3       32.80       62.23     78.05 o 
   3  16   3      193.36      111.02     89.62 o 
   4  16   3       11.82       -3.37     78.04 o 
 -15   0   4       23.16       -7.88     39.17 o 
 -14   0   4      302.32      348.11    113.68 o 
 -13   0   4       25.51       -0.16     34.78 o 
 -12   0   4        8.24        5.50     29.91 o 
 -11   0   4     2529.94     2423.94    137.59 o 
 -10   0   4     8533.53     8640.33    198.58 o 
  -9   0   4     1491.47     1460.78    177.23 o 
  -8   0   4      855.88      532.02    228.41 o 
  -7   0   4     8465.21     6518.66   1467.92 o 
  -6   0   4     5331.06     4716.87    152.54 o 
  -5   0   4       58.21       31.69     19.34 o 
  -4   0   4     6745.31     6410.62    728.14 o 
  -3   0   4     1130.61     1546.32    107.30 o 
  -2   0   4     1850.45     1992.81     64.04 o 
  -1   0   4     6627.88     2161.93   3441.44 o 
   0   0   4     1289.54      774.51    669.01 o 
   1   0   4     1175.24     1062.56     32.19 o 
   2   0   4    24450.11    27151.78   1581.16 o 
   3   0   4     1146.14     1182.74     52.89 o 
   4   0   4    12699.32    12175.70    149.23 o 
   5   0   4     1141.95     1244.43    110.71 o 
   6   0   4    18588.56    18939.34    302.95 o 
   7   0   4     4868.77     4939.72    166.52 o 
   8   0   4     2415.13     2366.89    194.96 o 
   9   0   4     2148.73     2207.95    129.64 o 
  10   0   4     1849.77     1801.64    664.73 o 
  11   0   4     4054.22     3954.45    365.73 o 
  12   0   4      415.72      557.73    154.90 o 
  13   0   4     1103.95     1198.03    169.56 o 
  14   0   4      185.68      222.16    141.01 o 
  15   0   4      439.98      581.76    118.49 o 
 -15   1   4       12.13       21.54     31.48 o 
 -14   1   4      462.00      487.90     57.21 o 
 -13   1   4      132.18      122.09     31.68 o 
 -12   1   4      569.93      548.75     70.03 o 
 -11   1   4       47.21       42.03     22.99 o 
 -10   1   4     3752.32     3398.49    239.55 o 
  -9   1   4     3848.26     3608.86    114.32 o 
  -8   1   4      184.60      175.10     28.23 o 
  -7   1   4     5232.49     5153.03    299.12 o 
  -6   1   4        0.24       12.46     12.26 o 
  -5   1   4     7824.65     8166.98    182.01 o 
  -4   1   4      199.48      258.14     20.75 o 
  -3   1   4       53.96       65.85     12.48 o 
  -2   1   4     2003.75     1462.49    549.73 o 
  -1   1   4     2817.99     2644.13    189.06 o 
   0   1   4    11230.43    11379.26    251.97 o 
   1   1   4    27407.86    28872.89    938.62 o 
   2   1   4      560.91      634.47     19.40 o 
   3   1   4    24557.34    26602.64    566.85 o 
   4   1   4       15.85       17.36      8.69 o 
   5   1   4    18474.71    17528.01    514.78 o 
   6   1   4     2055.09     1779.72    139.09 o 
   7   1   4     3055.03     2885.38    343.69 o 
   8   1   4     1620.25     1524.05     59.23 o 
   9   1   4     4352.67     4081.71    368.27 o 
  10   1   4     6719.84     6475.55    189.99 o 
  11   1   4      566.11      610.99    169.22 o 
  12   1   4      727.22      794.35    111.67 o 
  13   1   4        6.78       37.07     34.26 o 
  14   1   4     1548.08     1619.87    155.25 o 
  15   1   4      735.37      664.95     90.03 o 
 -15   2   4      411.53      368.39     88.86 o 
 -14   2   4       29.93       44.04     29.55 o 
 -13   2   4      137.12      153.53     36.93 o 
 -12   2   4      125.51      101.66     28.38 o 
 -11   2   4     2024.48     1463.98    324.32 o 
 -10   2   4     1484.91     1446.95     78.25 o 
  -9   2   4      366.50      357.62     39.04 o 
  -8   2   4      221.43      183.62     25.59 o 
  -7   2   4       21.03        6.86     16.91 o 
  -6   2   4    10684.44    10735.58    574.13 o 
  -5   2   4     1204.95     1182.26     60.47 o 
  -4   2   4       24.60       72.55     21.29 o 
  -3   2   4      277.94      273.00     24.65 o 
  -2   2   4     4895.86     5347.82    157.24 o 
  -1   2   4    11160.50    10938.41    331.06 o 
   0   2   4       57.32       69.94      8.12 o 
   1   2   4      396.06      355.01     33.83 o 
   2   2   4     2050.69     1999.60    317.40 o 
   3   2   4      282.12      373.80     32.04 o 
   4   2   4      752.69      645.34     30.51 o 
   5   2   4      656.21      544.13     32.87 o 
   6   2   4     4248.33     3616.07    281.93 o 
   7   2   4     5759.63     5792.38    127.18 o 
   8   2   4     1821.36     1824.64    170.06 o 
   9   2   4     3021.92     3116.75    107.98 o 
  10   2   4     1004.37      876.75    143.51 o 
  11   2   4     3697.88     3708.91    131.66 o 
  12   2   4        8.71       29.97     32.94 o 
  13   2   4      655.75      687.52     76.06 o 
  14   2   4       60.15       87.62     44.28 o 
  15   2   4       75.37       76.19     45.99 o 
 -15   3   4      881.31      956.75    100.80 o 
 -14   3   4      345.57      324.25     64.09 o 
 -13   3   4      195.09      156.43     36.87 o 
 -12   3   4      293.78      273.31     42.06 o 
 -11   3   4       14.50       10.39     20.84 o 
 -10   3   4      554.36      453.10     55.93 o 
  -9   3   4     1284.34     1195.15     56.50 o 
  -8   3   4       32.86       26.03     18.85 o 
  -7   3   4     1598.08     1352.56     54.44 o 
  -6   3   4      610.34      668.06     38.88 o 
  -5   3   4     7020.36     7166.66    422.06 o 
  -4   3   4      219.77      206.40     20.92 o 
  -3   3   4    15222.56    13452.79   2449.28 o 
  -2   3   4     6404.67     6881.17    279.23 o 
  -1   3   4     6348.34     6521.28    298.94 o 
   0   3   4     1772.46     2081.32    188.03 o 
   1   3   4     4738.27     5029.68    178.76 o 
   2   3   4      962.86      789.98    113.94 o 
   3   3   4      719.48      677.09     35.89 o 
   4   3   4      604.40      417.51     90.83 o 
   5   3   4        7.97       26.65     12.97 o 
   6   3   4     4531.82     4501.46    104.32 o 
   7   3   4     1497.10     1380.04     62.28 o 
   8   3   4     2211.51     2063.73    132.85 o 
   9   3   4     1433.40     1444.50     75.81 o 
  10   3   4     1052.48     1020.67     98.57 o 
  11   3   4       97.05       68.28     30.20 o 
  12   3   4     1209.50     1338.07    128.06 o 
  13   3   4      212.00      266.06     57.39 o 
  14   3   4       54.55       59.54     40.14 o 
 -15   4   4        8.89       23.38     41.96 o 
 -14   4   4       49.71       24.09     36.52 o 
 -13   4   4      437.61      454.43     72.29 o 
 -12   4   4      120.43      112.01     46.39 o 
 -11   4   4      744.18      778.10     54.51 o 
 -10   4   4        7.69       16.71     19.98 o 
  -9   4   4     1142.75     1103.14     62.88 o 
  -8   4   4     3507.09     3304.38     86.83 o 
  -7   4   4       20.47       59.32     18.28 o 
  -6   4   4     4075.99     4248.42    461.92 o 
  -5   4   4      385.73      363.31     37.46 o 
  -4   4   4     1867.28     1579.17    330.89 o 
  -3   4   4        7.78       28.33     14.39 o 
  -2   4   4     6383.38     7276.51    951.63 o 
  -1   4   4     3326.96     3504.16    235.87 o 
   0   4   4     7058.49     7571.62    761.27 o 
   1   4   4     2224.34     2182.08     57.26 o 
   2   4   4     3494.00     3684.76    183.92 o 
   3   4   4       98.22       57.55     27.91 o 
   4   4   4      190.65      175.62     51.91 o 
   5   4   4      845.13      789.18    105.68 o 
   6   4   4      286.45      200.31     67.67 o 
   7   4   4      363.09      405.94     59.13 o 
   8   4   4      401.02      394.44     39.43 o 
   9   4   4       51.19       63.47     40.91 o 
  10   4   4       48.27       38.55     26.17 o 
  11   4   4      235.24      212.63     43.40 o 
  12   4   4        0.23      -17.07     24.81 o 
  13   4   4       10.61       44.38     38.64 o 
  14   4   4      119.20      117.42     48.45 o 
 -15   5   4       38.51       47.85     44.35 o 
 -14   5   4      147.75      155.53     55.28 o 
 -13   5   4      264.90      293.52     64.40 o 
 -12   5   4      152.68      168.71     51.63 o 
 -11   5   4      551.80      608.62     77.11 o 
 -10   5   4     1009.98      861.38    127.15 o 
  -9   5   4       80.49      101.71     57.59 o 
  -8   5   4     2192.52     2080.00     69.08 o 
  -7   5   4     1012.66      954.48     80.03 o 
  -6   5   4     1433.06     1445.48     72.22 o 
  -5   5   4      289.82      424.11     69.78 o 
  -4   5   4     2201.77     2076.29     95.79 o 
  -3   5   4     3725.90     4007.81    328.09 o 
  -2   5   4      103.85       66.57     28.07 o 
  -1   5   4     4521.37     4849.25    113.81 o 
   0   5   4      101.76      101.51     29.69 o 
   1   5   4     3776.60     4239.24     68.83 o 
   2   5   4     3726.32     3679.22     59.59 o 
   3   5   4      216.68      325.08     49.22 o 
   4   5   4     1139.94     1289.16     55.47 o 
   5   5   4     1335.19     1386.04    251.09 o 
   6   5   4     2222.49     2012.54    168.19 o 
   7   5   4      442.85      468.99     75.00 o 
   8   5   4     1439.71     1111.54    344.74 o 
   9   5   4     2816.39     2916.86    358.78 o 
  10   5   4      322.77      345.48    119.75 o 
  11   5   4       19.82       21.04     30.16 o 
  12   5   4      166.26      176.20     84.86 o 
  13   5   4      588.08      646.05     82.27 o 
  14   5   4       40.13       92.45     46.44 o 
 -14   6   4       58.52       97.94     49.04 o 
 -13   6   4      190.72      214.17     57.95 o 
 -12   6   4      446.74      503.63     77.29 o 
 -11   6   4       14.84       14.77     35.97 o 
 -10   6   4        4.33       32.11     30.53 o 
  -9   6   4       24.96       20.87     30.68 o 
  -8   6   4      961.01      971.17    132.20 o 
  -7   6   4      245.34      276.40     85.14 o 
  -6   6   4     1184.78     1326.93    133.16 o 
  -5   6   4      353.13      309.14     38.85 o 
  -4   6   4       95.94       54.01     37.03 o 
  -3   6   4      166.48      227.80     31.45 o 
  -2   6   4        1.10       13.32     15.08 o 
  -1   6   4     4114.14     4543.51    188.64 o 
   0   6   4        3.15       12.52      9.31 o 
   1   6   4      709.75      804.66    139.93 o 
   2   6   4       42.97      158.67     55.62 o 
   3   6   4        9.15        6.23     10.58 o 
   4   6   4      552.49      439.89    118.59 o 
   5   6   4     1408.59     1228.96     59.38 o 
   6   6   4      436.01      623.11    205.20 o 
   7   6   4     1382.68     1233.15     80.33 o 
   8   6   4      817.78      983.23    206.30 o 
   9   6   4     1608.50     1663.08    319.02 o 
  10   6   4       54.77       54.60     30.16 o 
  11   6   4      892.24      981.39    204.77 o 
  12   6   4      224.00      242.30     70.13 o 
  13   6   4       77.97       50.28     48.90 o 
  14   6   4      209.39      208.54     80.35 o 
 -14   7   4       32.33       53.41     47.00 o 
 -13   7   4       43.26       18.20     40.21 o 
 -12   7   4      304.97      329.58     92.39 o 
 -11   7   4      300.16      349.91     66.31 o 
 -10   7   4      493.31      685.25    126.47 o 
  -9   7   4      286.84      312.79    152.11 o 
  -8   7   4       55.98       54.18     29.02 o 
  -7   7   4       55.92       84.59     46.22 o 
  -6   7   4     1026.36     1062.38    129.95 o 
  -5   7   4     3379.10     3281.59    396.43 o 
  -4   7   4      155.61      184.62     32.45 o 
  -3   7   4      302.09      442.44     75.20 o 
  -2   7   4       27.29       40.84     22.73 o 
  -1   7   4     1739.49     1890.10    100.19 o 
   0   7   4      495.95      532.69     47.74 o 
   1   7   4     2673.17     2571.91    259.71 o 
   2   7   4      305.96      418.74     55.02 o 
   3   7   4      669.95      773.78    256.74 o 
   4   7   4     1377.36     1491.33     73.26 o 
   5   7   4     1756.65     1175.47    365.06 o 
   6   7   4     2392.11     2173.15     86.16 o 
   7   7   4       65.44      110.34     62.98 o 
   8   7   4       50.38       63.22     28.41 o 
   9   7   4      252.45      292.50     62.55 o 
  10   7   4      402.50      415.97     92.63 o 
  11   7   4       89.59       71.16     45.49 o 
  12   7   4      178.01      159.05     97.47 o 
  13   7   4       62.63       52.73     53.57 o 
 -13   8   4      124.86      120.82     54.60 o 
 -12   8   4      371.92      524.62    163.22 o 
 -11   8   4     1203.43     1359.35    158.43 o 
 -10   8   4      847.33     1108.28    223.35 o 
  -9   8   4     2079.95     2142.73    193.80 o 
  -8   8   4     3291.52     3278.02    502.19 o 
  -7   8   4      574.83      688.76     67.02 o 
  -6   8   4     1903.75     2021.46    305.58 o 
  -5   8   4     1575.03     1628.83    184.02 o 
  -4   8   4      319.84      365.88     65.08 o 
  -3   8   4        3.75       21.43     19.95 o 
  -2   8   4      537.56      357.44    108.00 o 
  -1   8   4       65.94       89.65     16.97 o 
   0   8   4       26.24       26.17     14.89 o 
   1   8   4      393.42      384.99     44.26 o 
   2   8   4     2543.04     2530.92    215.43 o 
   3   8   4       74.43       91.89     25.40 o 
   4   8   4      994.63      960.64    167.10 o 
   5   8   4      190.89      173.14     35.08 o 
   6   8   4      185.62      227.14     87.44 o 
   7   8   4       88.54       67.42     38.71 o 
   8   8   4      934.26     1133.99    261.41 o 
   9   8   4       33.69       47.66     28.34 o 
  10   8   4        1.07      -17.72     31.93 o 
  11   8   4      199.25      167.99     97.45 o 
  12   8   4      164.98      154.17     57.17 o 
  13   8   4       46.45       34.86     48.71 o 
 -13   9   4       49.70       39.37     46.69 o 
 -12   9   4      764.34     1034.78    211.01 o 
 -11   9   4      345.12      383.94     72.98 o 
 -10   9   4     1799.07     1928.43    149.91 o 
  -9   9   4      967.59     1237.13    200.84 o 
  -8   9   4     1305.23     1502.74     86.44 o 
  -7   9   4     2766.49     2919.36    328.83 o 
  -6   9   4     1103.87     1059.31     70.63 o 
  -5   9   4     4446.02     3448.90   1150.20 o 
  -4   9   4       11.17       16.35     22.02 o 
  -3   9   4     1863.05     1927.74    386.84 o 
  -2   9   4        8.89        7.54     19.21 o 
  -1   9   4      140.11      127.17     27.01 o 
   0   9   4     1129.01     1246.21     57.08 o 
   1   9   4       12.31       19.51     16.60 o 
   2   9   4      129.55      152.61     23.94 o 
   3   9   4      559.21      542.95     76.80 o 
   4   9   4      479.33      551.78     65.36 o 
   5   9   4      661.65      828.39     88.61 o 
   6   9   4        9.31        8.66     19.92 o 
   7   9   4     1870.55     1913.13    312.40 o 
   8   9   4       32.58       31.60     38.50 o 
   9   9   4      219.57      140.15     52.15 o 
  10   9   4      298.76      275.53    116.23 o 
  11   9   4       32.56       19.79     47.91 o 
  12   9   4      205.36      266.07    146.37 o 
 -12  10   4       33.90       16.95     43.54 o 
 -11  10   4      656.75      849.27    150.92 o 
 -10  10   4       45.69       65.39     42.86 o 
  -9  10   4     1007.53     1196.07    110.54 o 
  -8  10   4     3103.10     3568.67    450.45 o 
  -7  10   4       76.80       66.12     33.62 o 
  -6  10   4      977.35     1119.01    183.51 o 
  -5  10   4       94.54       82.00     30.32 o 
  -4  10   4     6503.33     6720.98    763.03 o 
  -3  10   4      622.85      571.07     91.32 o 
  -2  10   4     1417.73     1380.98    150.42 o 
  -1  10   4     1474.09     1415.00     99.55 o 
   0  10   4     2977.03     2833.84    201.77 o 
   1  10   4      576.84      662.69     42.15 o 
   2  10   4      679.10      768.53     44.86 o 
   3  10   4      634.14      730.85     51.44 o 
   4  10   4      114.00      146.28     34.13 o 
   5  10   4      554.44      564.87    106.35 o 
   6  10   4      344.72      472.21     70.10 o 
   7  10   4      319.14       30.73     55.89 o 
   8  10   4      279.97      322.38     67.06 o 
   9  10   4      696.55      779.10    212.96 o 
  10  10   4      135.37       98.40     66.53 o 
  11  10   4      448.24      381.28    104.55 o 
  12  10   4        0.91       10.64     46.73 o 
 -11  11   4        0.67       17.06     42.52 o 
 -10  11   4      236.49      335.48     74.05 o 
  -9  11   4      383.74      470.57     73.79 o 
  -8  11   4      348.67      440.87    108.02 o 
  -7  11   4     1683.79     2118.83    368.37 o 
  -6  11   4      451.84      401.27    114.23 o 
  -5  11   4     1648.26     1946.48    208.24 o 
  -4  11   4       73.92       63.27     37.93 o 
  -3  11   4     2547.07     1912.77    513.01 o 
  -2  11   4     1523.78     1542.53     78.68 o 
  -1  11   4     1674.53     1775.28     99.81 o 
   0  11   4      710.80      724.67     55.03 o 
   1  11   4      234.95      197.32     34.99 o 
   2  11   4      361.65      388.77     51.29 o 
   3  11   4      283.90      357.23     46.57 o 
   4  11   4      279.12      356.63     60.09 o 
   5  11   4        7.31        3.41     30.84 o 
   6  11   4       72.47      108.00     44.02 o 
   7  11   4     1201.31     1288.09    142.69 o 
   8  11   4     1987.09     1856.71    126.44 o 
   9  11   4       95.73       66.72     47.68 o 
  10  11   4      334.24      342.62     76.54 o 
  11  11   4      182.40      188.21     67.21 o 
 -11  12   4       73.25       98.76     55.69 o 
 -10  12   4        1.16       28.67     40.91 o 
  -9  12   4      408.98      542.45     80.98 o 
  -8  12   4      706.40     1000.76    167.41 o 
  -7  12   4       94.38       66.53     41.31 o 
  -6  12   4      620.52      409.25    172.17 o 
  -5  12   4        9.59        5.53     22.10 o 
  -4  12   4     1594.35     1608.45     86.20 o 
  -3  12   4      672.13      824.25    117.99 o 
  -2  12   4        1.24        9.72     23.04 o 
  -1  12   4      360.72      426.85     48.75 o 
   0  12   4       47.64       53.54     34.22 o 
   1  12   4      159.65      252.28     47.87 o 
   2  12   4       67.41       96.75     49.68 o 
   3  12   4       41.84        3.40     51.46 o 
   4  12   4      835.82      955.27    131.47 o 
   5  12   4       43.62       52.16     37.75 o 
   6  12   4      269.95      320.31     64.44 o 
   7  12   4      172.39      210.45     57.98 o 
   8  12   4      517.32      512.39     83.09 o 
   9  12   4      453.90      593.35     90.76 o 
  10  12   4        4.78        6.05     45.60 o 
 -10  13   4      195.79      209.31     63.41 o 
  -9  13   4      118.09      181.35     59.09 o 
  -8  13   4       86.13       86.38     45.87 o 
  -7  13   4      385.11      411.11     80.35 o 
  -6  13   4        0.05       -4.26     24.59 o 
  -5  13   4        2.60        9.87     26.07 o 
  -4  13   4       56.70       14.20     28.17 o 
  -3  13   4        1.93       30.88     28.52 o 
  -2  13   4      427.30      406.37     87.07 o 
  -1  13   4       59.52       62.11     38.01 o 
   0  13   4      413.72      639.73     91.51 o 
   1  13   4      542.74      563.05     88.33 o 
   2  13   4      399.85      360.53     97.55 o 
   3  13   4     2158.30     2185.39    181.76 o 
   4  13   4       35.21       29.63     63.89 o 
   5  13   4      171.55      222.09     88.53 o 
   6  13   4        6.13       38.84     69.38 o 
   7  13   4      412.15      418.75     75.63 o 
   8  13   4      117.46      129.72     72.73 o 
   9  13   4      113.88      142.93     59.28 o 
  -8  14   4       39.79       47.68     40.14 o 
  -7  14   4        0.75       46.85     57.12 o 
  -6  14   4       61.11       32.50     33.78 o 
  -5  14   4        5.64       -9.55     32.02 o 
  -4  14   4       16.12       19.46     31.29 o 
  -3  14   4       26.68       42.45     35.13 o 
  -2  14   4       25.51       37.66     54.77 o 
  -1  14   4      194.40      121.92     95.66 o 
   0  14   4      837.58     1107.11    159.00 o 
   1  14   4      115.05      170.63     85.06 o 
   2  14   4      585.17      626.02    122.53 o 
   3  14   4      130.96      166.89     87.16 o 
   4  14   4      893.42      965.51    152.44 o 
   5  14   4        0.29       -7.87     72.83 o 
   6  14   4      337.03      250.59    105.00 o 
   7  14   4        3.94      -23.39     72.75 o 
   8  14   4      288.88      324.73    119.52 o 
  -7  15   4        6.21       20.96     46.82 o 
  -6  15   4       15.52       43.58     47.17 o 
  -5  15   4        0.20       42.42     47.65 o 
  -4  15   4       75.45       19.68     56.50 o 
  -3  15   4       43.01       24.84     59.38 o 
  -2  15   4       38.56       76.65     60.60 o 
  -1  15   4       33.92       18.90     51.77 o 
   0  15   4       38.71      107.33     68.06 o 
   1  15   4      142.58      251.97     97.50 o 
   2  15   4        9.66       43.41     73.79 o 
   3  15   4        7.90      108.02     81.87 o 
   4  15   4       14.33      -24.64     71.15 o 
   5  15   4      362.84      512.19    129.56 o 
   6  15   4       16.36       24.79     78.65 o 
  -4  16   4       58.42       31.80    109.93 o 
  -3  16   4       15.37       50.63     65.24 o 
  -2  16   4      177.56      203.77     79.91 o 
  -1  16   4        9.38       -9.62     64.41 o 
   0  16   4       49.36       38.82     69.99 o 
   1  16   4       24.74       48.32     77.68 o 
   2  16   4       39.67      -29.35     69.71 o 
   3  16   4       27.69       -2.22     77.24 o 
   4  16   4        7.83        2.11     80.03 o 
 -15   1   5      150.37      135.00     46.52 o 
 -14   1   5       35.06       26.89     29.70 o 
 -13   1   5      272.75      288.89     40.67 o 
 -12   1   5      695.77      688.66     53.03 o 
 -11   1   5      640.76      502.42     77.80 o 
 -10   1   5       16.82       17.81     19.49 o 
  -9   1   5     2911.92     2806.52     77.81 o 
  -8   1   5      619.98      471.82     95.00 o 
  -7   1   5     2096.38     1974.74    120.84 o 
  -6   1   5     1908.81     2100.53     65.57 o 
  -5   1   5     2374.29     2316.51     94.94 o 
  -4   1   5     2123.47     2235.51     90.94 o 
  -3   1   5       39.05       32.85     12.11 o 
  -2   1   5      273.86      270.90     44.53 o 
  -1   1   5      951.53      953.30     48.68 o 
   0   1   5      112.84      160.14     27.59 o 
   1   1   5     1601.45     1409.13     81.13 o 
   2   1   5     1044.90     1337.65     85.25 o 
   3   1   5     2259.05     2354.53     49.81 o 
   4   1   5     1806.87     2257.79    104.41 o 
   5   1   5     2824.26     2908.12     57.07 o 
   6   1   5       40.78       55.80     14.99 o 
   7   1   5      842.46      719.86     83.61 o 
   8   1   5     1834.75     1334.80    165.76 o 
   9   1   5        0.98       -0.42     18.86 o 
  10   1   5      184.71      197.89     41.24 o 
  11   1   5       32.03       34.50     31.00 o 
  12   1   5     1061.74     1174.64    174.69 o 
  13   1   5      118.77       95.99     40.73 o 
  14   1   5      108.95       80.78     46.44 o 
 -15   2   5      315.96      408.01     88.85 o 
 -14   2   5      829.26     1059.97    112.82 o 
 -13   2   5       50.13       59.58     29.05 o 
 -12   2   5      283.09      254.79     59.91 o 
 -11   2   5     1155.22     1122.04     58.42 o 
 -10   2   5     8362.20     8204.85    145.17 o 
  -9   2   5      346.71      334.11     35.12 o 
  -8   2   5     1840.83     1673.27     67.89 o 
  -7   2   5     1565.08     1484.25     57.51 o 
  -6   2   5    17637.82    18530.85    351.37 o 
  -5   2   5     2663.97     2999.05     94.04 o 
  -4   2   5      831.28      924.44     39.53 o 
  -3   2   5       49.30       48.06     18.89 o 
  -2   2   5    20279.81    22171.93    511.72 o 
  -1   2   5     1980.40     1856.95     88.76 o 
   0   2   5    21205.72    23378.39    516.97 o 
   1   2   5      171.98      158.07     20.90 o 
   2   2   5     1102.60     1314.15    150.76 o 
   3   2   5      274.63      260.24     20.04 o 
   4   2   5     8920.46     9014.38    172.95 o 
   5   2   5     1353.43     1465.46     50.26 o 
   6   2   5     3372.52     3178.83    106.37 o 
   7   2   5      400.84      450.03     32.23 o 
   8   2   5     2238.97     2013.69     82.21 o 
   9   2   5      497.81      473.32     46.64 o 
  10   2   5      106.42       79.36     29.91 o 
  11   2   5       57.04       33.35     28.33 o 
  12   2   5        6.41        9.38     30.02 o 
  13   2   5      117.20      150.86     48.96 o 
  14   2   5      127.95      113.54     47.86 o 
 -15   3   5       58.15       48.75     46.33 o 
 -14   3   5      392.14      369.59    105.71 o 
 -13   3   5        8.97      -12.03     32.38 o 
 -12   3   5     2364.80     2460.61     88.00 o 
 -11   3   5     1993.85     2052.26    103.58 o 
 -10   3   5      301.89      302.69     37.42 o 
  -9   3   5     3685.46     3921.56    169.26 o 
  -8   3   5      183.45      203.73     30.42 o 
  -7   3   5     5590.73     5469.75    114.91 o 
  -6   3   5        5.31       12.37     13.81 o 
  -5   3   5     8711.41     8815.50    256.38 o 
  -4   3   5     1884.09     1942.50     63.28 o 
  -3   3   5     1421.92     1490.77     68.03 o 
  -2   3   5     2952.77     3165.97    128.87 o 
  -1   3   5     2298.79     2464.15     56.86 o 
   0   3   5     1615.87     1439.10    119.75 o 
   1   3   5    12604.54    13945.55    409.66 o 
   2   3   5        4.31       15.41      8.45 o 
   3   3   5      547.05      533.35     71.30 o 
   4   3   5       96.90       73.54     14.48 o 
   5   3   5     9279.35     9119.69    233.24 o 
   6   3   5     1445.75     1487.74     57.92 o 
   7   3   5       87.12       85.44     21.70 o 
   8   3   5     1042.65     1054.48     71.14 o 
   9   3   5     1750.20     1531.05     92.10 o 
  10   3   5     1566.56     1592.79    141.58 o 
  11   3   5      465.82      510.07     61.87 o 
  12   3   5        2.99       20.50     35.45 o 
  13   3   5      235.51      281.17     83.60 o 
  14   3   5      476.78      419.42     86.91 o 
 -15   4   5     1667.05      971.97    521.76 o 
 -14   4   5       20.56        8.49     46.71 o 
 -13   4   5     1376.79     1405.66    143.55 o 
 -12   4   5        3.27       36.86     37.31 o 
 -11   4   5     4309.10     4284.19    128.34 o 
 -10   4   5     2110.79     2156.89    111.26 o 
  -9   4   5      517.82      525.16     49.08 o 
  -8   4   5      164.21      190.12     32.12 o 
  -7   4   5       45.87       39.13     17.77 o 
  -6   4   5     7758.81     7672.10    304.40 o 
  -5   4   5     6052.15     6445.30    103.21 o 
  -4   4   5      419.99      410.76     76.58 o 
  -3   4   5     3014.07     2794.34     73.87 o 
  -2   4   5      101.19      100.36     36.35 o 
  -1   4   5    29246.40    30790.21    817.80 o 
   0   4   5      279.04      338.13     34.81 o 
   1   4   5      413.39      432.99     37.87 o 
   2   4   5      498.88      529.83     62.84 o 
   3   4   5      841.90      444.21    186.54 o 
   4   4   5     3737.96     3768.59     92.47 o 
   5   4   5     3725.61     2820.25    843.88 o 
   6   4   5      741.48      616.39    132.89 o 
   7   4   5     1614.46     1455.27     59.01 o 
   8   4   5       72.05       69.70     23.43 o 
   9   4   5     6712.99     6205.90    209.38 o 
  10   4   5      117.13      102.40     50.69 o 
  11   4   5     1023.29     1005.24     77.95 o 
  12   4   5       83.84      107.28     41.57 o 
  13   4   5      564.19      567.91     80.03 o 
  14   4   5        4.00        9.56     35.37 o 
 -15   5   5       24.84       -9.41     42.12 o 
 -14   5   5      886.15      969.06    101.28 o 
 -13   5   5       13.75        1.70     38.97 o 
 -12   5   5      569.42      570.13     78.39 o 
 -11   5   5      949.43     1131.94    102.59 o 
 -10   5   5     1250.60     1231.37     92.02 o 
  -9   5   5     1817.52     1841.95    219.07 o 
  -8   5   5      184.25      214.14     29.33 o 
  -7   5   5      697.73      834.82     70.99 o 
  -6   5   5      426.31      456.26    113.49 o 
  -5   5   5     6695.03     7088.07    229.87 o 
  -4   5   5      190.99      138.35     53.49 o 
  -3   5   5      137.72      144.12     35.97 o 
  -2   5   5     5518.32     5778.65    431.75 o 
  -1   5   5       67.15       40.72     10.30 o 
   0   5   5     2616.92     2624.03    336.58 o 
   1   5   5     4972.07     5172.14    184.12 o 
   2   5   5      624.23      757.03     36.35 o 
   3   5   5     2193.82     2229.65    172.19 o 
   4   5   5       38.12       32.75     16.69 o 
   5   5   5     4939.55     4608.74    387.79 o 
   6   5   5     3399.67     3051.30    172.37 o 
   7   5   5     1081.15      932.41    297.17 o 
   8   5   5     5145.93     4435.65    313.25 o 
   9   5   5      754.30      753.68    142.67 o 
  10   5   5     3276.69     2913.89    122.63 o 
  11   5   5      279.68      292.58     73.41 o 
  12   5   5      862.93      795.82     84.48 o 
  13   5   5       65.38       82.04     44.53 o 
  14   5   5      545.16      639.46    113.46 o 
 -14   6   5       42.60       78.13     46.68 o 
 -13   6   5      283.04      248.99     61.10 o 
 -12   6   5      477.53      591.70     80.61 o 
 -11   6   5      640.05      761.74     87.88 o 
 -10   6   5     2128.36     1925.03     97.34 o 
  -9   6   5      264.72      300.88     48.63 o 
  -8   6   5     1977.86     2042.53     90.81 o 
  -7   6   5      126.80       88.54     30.14 o 
  -6   6   5     2524.38     2521.06     90.61 o 
  -5   6   5      130.28      133.32     66.49 o 
  -4   6   5      716.62      689.63    104.29 o 
  -3   6   5       80.65      108.71     36.72 o 
  -2   6   5      577.52      540.05     40.56 o 
  -1   6   5      410.33      443.57     70.88 o 
   0   6   5     3521.02     3692.10    211.71 o 
   1   6   5     1141.21     1321.93    107.14 o 
   2   6   5     8171.07     8609.18    118.51 o 
   3   6   5     1694.32     1482.60     60.91 o 
   4   6   5    10124.58    10550.29    166.01 o 
   5   6   5     1429.56     1318.22    119.55 o 
   6   6   5     3541.52     3579.27    370.41 o 
   7   6   5     5612.59     5180.01    131.52 o 
   8   6   5     1551.74     1469.42    211.06 o 
   9   6   5     1461.80     1045.82    280.05 o 
  10   6   5       46.59       66.10     32.94 o 
  11   6   5      574.49      513.09     62.56 o 
  12   6   5      477.17      477.53     63.85 o 
  13   6   5      115.34      113.27     65.85 o 
 -14   7   5      276.10      320.16     69.68 o 
 -13   7   5       35.56       42.52     43.79 o 
 -12   7   5       18.52        3.18     37.61 o 
 -11   7   5     1048.81     1066.90     98.94 o 
 -10   7   5     1618.55     1506.13    104.51 o 
  -9   7   5      985.15     1065.10    124.08 o 
  -8   7   5        7.87       28.12     26.05 o 
  -7   7   5     3086.12     3047.77    125.31 o 
  -6   7   5      240.67      251.54     39.68 o 
  -5   7   5      760.11      408.51    185.12 o 
  -4   7   5      135.38      172.86     34.22 o 
  -3   7   5       37.64       60.13     21.36 o 
  -2   7   5       37.17       43.24     19.78 o 
  -1   7   5     6528.69     6406.98    306.42 o 
   0   7   5      100.79      131.48     18.55 o 
   1   7   5     3498.52     3622.98    205.26 o 
   2   7   5      734.73      856.88     65.65 o 
   3   7   5    14698.33    15149.25    395.71 o 
   4   7   5     2909.92     2876.22    109.63 o 
   5   7   5     4959.27     3293.67   1082.66 o 
   6   7   5     1201.07     1153.65     65.22 o 
   7   7   5     3192.78     3020.02    142.32 o 
   8   7   5     2270.71     2073.38    132.80 o 
   9   7   5       59.22       50.72     29.08 o 
  10   7   5      665.01      518.58     80.51 o 
  11   7   5        7.73        8.58     27.82 o 
  12   7   5      336.03      320.38     81.18 o 
  13   7   5      751.76      723.83    102.59 o 
 -13   8   5      467.08      533.91    116.50 o 
 -12   8   5      160.16      129.47     50.39 o 
 -11   8   5        5.98       -7.73     34.55 o 
 -10   8   5       24.11       37.27     33.75 o 
  -9   8   5      450.49      525.49     61.35 o 
  -8   8   5     1311.90     1448.58    291.20 o 
  -7   8   5      165.63      161.76     38.51 o 
  -6   8   5      212.80      237.45    130.01 o 
  -5   8   5      644.36      594.08     53.65 o 
  -4   8   5     1218.58     1408.65    190.06 o 
  -3   8   5     2458.04     2625.70     89.41 o 
  -2   8   5      529.06      546.15     47.15 o 
  -1   8   5       71.94       64.44     14.03 o 
   0   8   5     2659.02     2841.48    117.94 o 
   1   8   5       43.53       27.37     13.83 o 
   2   8   5     3818.92     4228.81    263.97 o 
   3   8   5      986.72     1107.60     51.55 o 
   4   8   5      361.58      385.54    115.72 o 
   5   8   5       88.77       93.40     27.86 o 
   6   8   5     2429.95     2269.09    185.95 o 
   7   8   5     2847.68     2740.42     99.64 o 
   8   8   5      248.35      242.50     40.85 o 
   9   8   5      658.97      635.38     64.42 o 
  10   8   5       36.40       52.69     42.65 o 
  11   8   5      800.73      770.71    168.41 o 
  12   8   5      103.60       97.06     63.31 o 
  13   8   5      132.73      116.22     87.00 o 
 -13   9   5        0.16       34.97     45.97 o 
 -12   9   5      307.83      256.09     61.32 o 
 -11   9   5      156.83      285.98     70.59 o 
 -10   9   5       11.54       23.02     35.42 o 
  -9   9   5       14.39       45.58     54.51 o 
  -8   9   5        0.83       -1.24     27.04 o 
  -7   9   5       56.02       80.13     46.80 o 
  -6   9   5      190.53      186.37     38.86 o 
  -5   9   5       11.10       25.36     24.58 o 
  -4   9   5      958.39     1015.91     65.29 o 
  -3   9   5       19.63       25.72     23.02 o 
  -2   9   5     1075.89      713.81    225.19 o 
  -1   9   5        0.98       -6.89     18.35 o 
   0   9   5       96.66      135.39     21.59 o 
   1   9   5      165.47      187.86     70.09 o 
   2   9   5      873.64      910.07     44.24 o 
   3   9   5      414.12      636.74    163.58 o 
   4   9   5     1261.58     1382.30    158.47 o 
   5   9   5       39.48       52.69     29.67 o 
   6   9   5      166.00      160.70     38.18 o 
   7   9   5      403.19      331.07     56.34 o 
   8   9   5     2001.58     1808.54    150.94 o 
   9   9   5      144.97      124.14     51.19 o 
  10   9   5      281.46      364.57    117.10 o 
  11   9   5      122.89      139.78     59.46 o 
  12   9   5      744.60      697.24    101.84 o 
 -12  10   5       26.01       12.30     42.09 o 
 -11  10   5        9.26       56.84     44.70 o 
 -10  10   5      213.92      317.14     78.06 o 
  -9  10   5      111.66       65.63     59.72 o 
  -8  10   5      185.81      179.81     55.24 o 
  -7  10   5      758.63      801.28     71.74 o 
  -6  10   5       90.62      100.61     73.27 o 
  -5  10   5        4.86       16.92     24.87 o 
  -4  10   5      314.68      397.91    132.67 o 
  -3  10   5     1163.02      891.83    310.25 o 
  -2  10   5       58.29       59.24     25.27 o 
  -1  10   5      309.80      582.09    149.76 o 
   0  10   5      202.95      258.06     36.39 o 
   1  10   5     1169.88     1254.09     62.81 o 
   2  10   5       27.05       39.41     23.57 o 
   3  10   5        3.50       12.63     23.95 o 
   4  10   5      125.84      137.43     35.48 o 
   5  10   5      177.24      147.15     74.52 o 
   6  10   5       46.74       97.39     44.79 o 
   7  10   5      101.13       99.41     84.97 o 
   8  10   5      186.30      131.12     51.62 o 
   9  10   5      117.12      173.97    104.28 o 
  10  10   5        3.80       23.27     45.74 o 
  11  10   5      193.52      220.83     66.54 o 
 -11  11   5       44.13       47.05     42.72 o 
 -10  11   5        6.04       15.91     38.25 o 
  -9  11   5      108.43      105.03     45.00 o 
  -8  11   5        0.26       -1.02     38.18 o 
  -7  11   5        0.05       10.61     30.38 o 
  -6  11   5        0.57       20.08     27.88 o 
  -5  11   5       40.72       36.92     27.19 o 
  -4  11   5       27.54       36.59     22.55 o 
  -3  11   5      368.76      416.99     47.97 o 
  -2  11   5      634.30      803.08    140.70 o 
  -1  11   5        0.06      -11.15     22.04 o 
   0  11   5       10.12       23.43     29.24 o 
   1  11   5       28.09       49.83     31.26 o 
   2  11   5      289.12      437.63     53.61 o 
   3  11   5       24.80       53.10     37.82 o 
   4  11   5       94.07      200.40     52.08 o 
   5  11   5      470.72      458.95    189.89 o 
   6  11   5      509.47      543.41    189.42 o 
   7  11   5       63.22       80.26     46.57 o 
   8  11   5       16.28      -24.10     24.10 o 
   9  11   5        9.49        0.78     41.44 o 
  10  11   5      486.15      518.89    261.95 o 
  11  11   5        0.48        7.39     45.60 o 
 -10  12   5       63.18       41.15     42.16 o 
  -9  12   5        4.93        5.23     39.71 o 
  -8  12   5       98.49       93.59     64.32 o 
  -7  12   5       15.94       33.66     34.05 o 
  -6  12   5      249.27      278.12     60.78 o 
  -5  12   5        3.12        1.68     24.03 o 
  -4  12   5       44.38       11.45     24.90 o 
  -3  12   5      490.11      531.83    133.08 o 
  -2  12   5       84.60      124.75     35.41 o 
  -1  12   5       59.55       19.77     30.18 o 
   0  12   5      169.39      173.16     43.58 o 
   1  12   5        1.58      -16.85     29.36 o 
   2  12   5      119.51      132.50    100.48 o 
   3  12   5      502.68      525.30    109.43 o 
   4  12   5       13.74       78.71     68.37 o 
   5  12   5      205.03      267.48    122.16 o 
   6  12   5       37.29      103.28     69.69 o 
   7  12   5     1280.87     1716.90    518.46 o 
   8  12   5        1.06        6.58     39.39 o 
   9  12   5      493.21      216.49     58.32 o 
  10  12   5        6.69      -20.86     45.83 o 
  -9  13   5        1.00       55.07     45.07 o 
  -8  13   5        4.82       17.85     41.00 o 
  -7  13   5        1.78        8.63     36.71 o 
  -6  13   5       31.47       15.31     28.85 o 
  -5  13   5        7.54      -21.68     21.68 o 
  -4  13   5      202.85      201.45     41.47 o 
  -3  13   5       31.38       20.13     27.79 o 
  -2  13   5       49.58       54.82     32.36 o 
  -1  13   5      216.05      185.47     75.87 o 
   0  13   5       27.12       47.90     35.30 o 
   1  13   5      128.68       20.09     53.36 o 
   2  13   5        3.39       84.70     68.75 o 
   3  13   5      420.89      171.84     81.18 o 
   4  13   5      576.47      456.49    113.02 o 
   5  13   5       38.02      -18.73     66.79 o 
   6  13   5      375.80      281.18    101.82 o 
   7  13   5        4.30      -19.69     70.09 o 
   8  13   5      728.37      972.62    257.77 o 
   9  13   5        0.18       57.79     53.14 o 
  -8  14   5      398.61      304.25    180.88 o 
  -7  14   5       93.44       43.62     36.77 o 
  -6  14   5      184.80       77.09     33.60 o 
  -5  14   5      125.68      114.84     39.90 o 
  -4  14   5      257.64      226.32     51.84 o 
  -3  14   5      122.47      109.70     39.76 o 
  -2  14   5      230.35      207.32     50.06 o 
  -1  14   5       23.33      -12.31     51.24 o 
   0  14   5       12.62       11.41     51.76 o 
   1  14   5      207.20      238.75     89.92 o 
   2  14   5      682.23      373.37    105.32 o 
   3  14   5      415.47      255.95    130.06 o 
   4  14   5      611.83      183.98     92.92 o 
   5  14   5       13.06       98.94     82.97 o 
   6  14   5      495.43      298.02    107.99 o 
   7  14   5      443.48      241.28    107.93 o 
  -6  15   5        2.15       28.64     45.75 o 
  -5  15   5      393.71      401.77     92.95 o 
  -4  15   5       34.24       42.24     58.66 o 
  -3  15   5      193.65      180.87     70.26 o 
  -2  15   5      212.75       72.74     55.35 o 
  -1  15   5       85.18       50.69     60.42 o 
   0  15   5       12.74       -6.12     62.37 o 
   1  15   5      180.88      116.35     80.65 o 
   2  15   5        0.63      -13.13     69.46 o 
   3  15   5      791.32      650.35    137.56 o 
   4  15   5        1.26      -19.37     71.63 o 
   5  15   5      221.35      142.43     90.88 o 
   6  15   5        0.87       48.83     84.81 o 
  -4  16   5      455.43      319.39    100.90 o 
  -3  16   5      143.61      130.70     71.23 o 
  -2  16   5       19.21        5.23     64.39 o 
  -1  16   5       79.62       21.75     62.15 o 
   0  16   5       26.56       11.26     73.13 o 
   1  16   5      192.08      168.39     99.30 o 
   2  16   5      306.05      482.67    127.42 o 
   3  16   5       30.21      -20.82     73.10 o 
 -15   0   6      350.37      318.49     92.12 o 
 -14   0   6       59.21       57.58     38.83 o 
 -13   0   6       32.48       26.97     35.51 o 
 -12   0   6      712.75      739.56     82.33 o 
 -11   0   6      552.33      326.91    155.47 o 
 -10   0   6     1328.15     1200.87    269.29 o 
  -9   0   6       31.80       54.88     28.40 o 
  -8   0   6     4190.52     3818.73    155.49 o 
  -7   0   6      265.73      277.76     70.93 o 
  -6   0   6     6749.52     6913.46    331.82 o 
  -5   0   6     3854.25     4290.71    235.28 o 
  -4   0   6      231.23      205.39     32.15 o 
  -3   0   6     8997.33     9890.91    178.04 o 
  -2   0   6       45.03       26.45     17.84 o 
  -1   0   6    14103.04    16758.15    317.95 o 
   0   0   6     8095.50     6290.06   1861.03 o 
   1   0   6    34179.30    38416.50   1464.23 o 
   2   0   6     2981.42     2712.70    102.94 o 
   3   0   6     6968.91     7606.17    507.38 o 
   4   0   6    16005.09    17179.21    925.69 o 
   5   0   6    30670.10    32535.47   1408.95 o 
   6   0   6     4589.99     4287.54    256.69 o 
   7   0   6     2796.14     2519.56     96.94 o 
   8   0   6     3137.78     2537.58    310.74 o 
   9   0   6     6481.74     6448.63    804.58 o 
  10   0   6     1002.77     1175.63    232.23 o 
  11   0   6      244.27      259.76     74.30 o 
  12   0   6       39.36       32.00     46.27 o 
  13   0   6        1.27       28.16     47.36 o 
  14   0   6     1003.93     1164.89    177.87 o 
 -15   1   6       24.06       33.66     31.34 o 
 -14   1   6      188.99      178.74     36.58 o 
 -13   1   6        3.15       31.42     24.56 o 
 -12   1   6     2951.26     2184.75    363.30 o 
 -11   1   6     2785.69     2662.09     83.74 o 
 -10   1   6      118.62       99.38     36.83 o 
  -9   1   6     1321.41     1345.34     63.94 o 
  -8   1   6     1516.31     1511.08     55.62 o 
  -7   1   6     6518.13     6431.13    225.12 o 
  -6   1   6       20.79       32.46     15.40 o 
  -5   1   6       20.40       12.21     11.86 o 
  -4   1   6      373.13      430.70     66.40 o 
  -3   1   6      139.66      164.72     19.44 o 
  -2   1   6      701.44      792.50     81.04 o 
  -1   1   6    11734.85    10771.41   1617.69 o 
   0   1   6     2622.45     3081.17    330.69 o 
   1   1   6    15583.31    16311.14    237.59 o 
   2   1   6     2019.24     2498.50    186.36 o 
   3   1   6     9519.92     9699.37    279.77 o 
   4   1   6     6118.56     7131.73    460.00 o 
   5   1   6     5991.40     5633.38     87.61 o 
   6   1   6    15095.80    15608.08    161.06 o 
   7   1   6      206.34      183.04     24.42 o 
   8   1   6     2138.34     2022.18     74.31 o 
   9   1   6        3.13       29.35     21.66 o 
  10   1   6     3561.45     3458.36    327.73 o 
  11   1   6      348.37      391.69     56.65 o 
  12   1   6       37.51       25.19     32.48 o 
  13   1   6      410.69      417.93    129.17 o 
  14   1   6        0.45        3.42     36.95 o 
 -15   2   6     1421.44     1480.09    109.31 o 
 -14   2   6      153.38      152.85     50.24 o 
 -13   2   6     1321.02     1216.94    101.80 o 
 -12   2   6      223.64      236.01     37.42 o 
 -11   2   6     2590.81     2492.65     85.05 o 
 -10   2   6      635.24      572.83     46.99 o 
  -9   2   6      214.09      229.90     32.01 o 
  -8   2   6      450.59      432.72     43.18 o 
  -7   2   6      384.25      394.04     43.94 o 
  -6   2   6      468.61      457.46     35.64 o 
  -5   2   6     4254.71     4565.99    169.51 o 
  -4   2   6      777.35      746.70     44.71 o 
  -3   2   6      741.84      678.00     96.62 o 
  -2   2   6     1727.68     1657.54     79.61 o 
  -1   2   6     8001.64     8118.50    442.95 o 
   0   2   6    13101.86    13455.42    239.18 o 
   1   2   6        1.43       31.10     11.37 o 
   2   2   6     1621.31     1489.52     87.86 o 
   3   2   6       29.82       73.41     19.86 o 
   4   2   6    10074.90    10452.41    122.67 o 
   5   2   6     5353.90     5817.33    401.78 o 
   6   2   6       43.09       34.75     17.07 o 
   7   2   6     1107.99     1115.64     93.11 o 
   8   2   6       45.63       77.33     24.03 o 
   9   2   6     5250.52     4811.14    225.71 o 
  10   2   6      711.38      757.38     68.15 o 
  11   2   6      286.70      307.60     51.17 o 
  12   2   6      437.28      509.58     76.26 o 
  13   2   6      461.17      487.15     77.88 o 
  14   2   6      540.13      635.49    140.71 o 
 -15   3   6       65.82       44.10     39.28 o 
 -14   3   6      931.38      953.54     95.20 o 
 -13   3   6      244.80      258.99     47.93 o 
 -12   3   6      329.54      274.95     41.26 o 
 -11   3   6      806.48      707.83     52.53 o 
 -10   3   6      583.02      539.77     45.94 o 
  -9   3   6      366.12      334.07     41.73 o 
  -8   3   6      623.02      619.41     45.07 o 
  -7   3   6      434.94      370.52     35.97 o 
  -6   3   6     1935.79     1922.80    149.21 o 
  -5   3   6      296.65      297.53     27.45 o 
  -4   3   6     5720.85     5687.69    209.24 o 
  -3   3   6     1348.66     1406.02     68.35 o 
  -2   3   6      101.66       41.61     24.61 o 
  -1   3   6     7168.87     6815.66    296.20 o 
   0   3   6     4560.10     4334.99    180.38 o 
   1   3   6     1162.24     1053.77     49.96 o 
   2   3   6     1701.58     1565.66    141.61 o 
   3   3   6      750.32      413.10    144.09 o 
   4   3   6      809.30      944.98     68.24 o 
   5   3   6     2664.94     2658.93     66.84 o 
   6   3   6      161.86      199.96     51.29 o 
   7   3   6      194.34      167.73     28.87 o 
   8   3   6     3701.84     3594.27     97.58 o 
   9   3   6       22.27       33.72     22.63 o 
  10   3   6      241.19      232.96     42.28 o 
  11   3   6      394.56      380.89     63.36 o 
  12   3   6      345.04      415.13     69.98 o 
  13   3   6       20.65       12.77     37.77 o 
  14   3   6      105.61      115.36     47.21 o 
 -15   4   6       57.51       36.79     46.48 o 
 -14   4   6      239.35      336.46     67.64 o 
 -13   4   6      580.78      505.24     75.84 o 
 -12   4   6      261.18      254.14     47.24 o 
 -11   4   6      130.49      141.17     38.59 o 
 -10   4   6     1814.16     1710.48    111.98 o 
  -9   4   6        9.11       23.72     19.50 o 
  -8   4   6     1145.99     1127.89     69.27 o 
  -7   4   6     1264.45     1276.87     81.57 o 
  -6   4   6      102.13       99.83     24.18 o 
  -5   4   6       69.69       68.25     15.80 o 
  -4   4   6     1733.24     1801.62    136.11 o 
  -3   4   6     9176.59    10009.88    485.96 o 
  -2   4   6      849.47      852.77    130.90 o 
  -1   4   6       13.61       22.28     16.66 o 
   0   4   6     1185.03     1390.02    185.77 o 
   1   4   6     5397.37     5548.74    155.99 o 
   2   4   6      780.25      641.92    146.58 o 
   3   4   6      571.73      339.19    183.22 o 
   4   4   6     2416.13     2506.03    223.54 o 
   5   4   6      732.86      638.99    124.67 o 
   6   4   6      420.74      379.40     33.23 o 
   7   4   6      595.61      746.63    114.81 o 
   8   4   6      116.42      131.81     28.94 o 
   9   4   6       86.32       92.49     38.59 o 
  10   4   6      511.46      504.54    132.85 o 
  11   4   6      395.73      392.36     56.18 o 
  12   4   6       31.18       45.53     37.23 o 
  13   4   6        2.91       16.68     35.71 o 
  14   4   6        5.66        1.09     34.22 o 
 -14   5   6       16.69       39.36     42.58 o 
 -13   5   6      449.60      468.63     75.76 o 
 -12   5   6      727.59      955.51     94.35 o 
 -11   5   6        7.95        6.70     26.84 o 
 -10   5   6        4.85        9.28     28.06 o 
  -9   5   6     1306.02     1265.15    140.92 o 
  -8   5   6     2298.88     2127.50     90.35 o 
  -7   5   6      832.95      851.10     73.78 o 
  -6   5   6      161.77      155.17     21.58 o 
  -5   5   6     2296.03     2088.81    107.30 o 
  -4   5   6     1619.46     1644.49    183.06 o 
  -3   5   6        4.20       15.79     15.15 o 
  -2   5   6      194.57      201.90     26.60 o 
  -1   5   6     1056.34     1200.57     66.05 o 
   0   5   6     2882.22     3021.44    125.07 o 
   1   5   6       35.38       53.06     59.70 o 
   2   5   6      582.34      632.95     63.51 o 
   3   5   6      884.79     1084.24    177.86 o 
   4   5   6      387.89      250.24     96.99 o 
   5   5   6     1101.97     1223.81    278.46 o 
   6   5   6      489.86      488.91    153.62 o 
   7   5   6     1297.98     1191.13     67.40 o 
   8   5   6       37.65       68.25     46.20 o 
   9   5   6      121.98      121.06     33.27 o 
  10   5   6      255.09      280.56    123.81 o 
  11   5   6      728.25      826.98    149.34 o 
  12   5   6      186.30      203.24     53.61 o 
  13   5   6       12.32       33.43     40.09 o 
 -14   6   6       36.46       47.16     42.62 o 
 -13   6   6      275.21      354.49     70.87 o 
 -12   6   6      264.62      278.14     62.22 o 
 -11   6   6     1115.89     1176.57    118.95 o 
 -10   6   6        4.58       27.90     30.91 o 
  -9   6   6        0.91       16.18     26.11 o 
  -8   6   6      917.93      880.66    189.08 o 
  -7   6   6      725.02      684.94     59.06 o 
  -6   6   6      372.22      406.74     81.81 o 
  -5   6   6      416.33      311.87    121.73 o 
  -4   6   6     2232.45     2235.85    192.39 o 
  -3   6   6     5494.27     5790.01    196.25 o 
  -2   6   6        0.12       10.84     14.74 o 
  -1   6   6     4750.27     5503.43    141.88 o 
   0   6   6     1077.99     1157.78    183.05 o 
   1   6   6     4305.81     4304.57    194.30 o 
   2   6   6      701.07      738.28    148.16 o 
   3   6   6       52.57       76.87     55.17 o 
   4   6   6      389.71      503.53    176.03 o 
   5   6   6     1258.94     1438.36    231.14 o 
   6   6   6     1524.06     1422.46    193.55 o 
   7   6   6      483.59      412.32     72.44 o 
   8   6   6       33.45        5.67     19.73 o 
   9   6   6     2224.26     2102.68    230.21 o 
  10   6   6      555.08      506.81     60.05 o 
  11   6   6       10.57       -1.84     27.28 o 
  12   6   6        6.04        0.26     30.88 o 
  13   6   6      213.43      248.78     60.68 o 
 -14   7   6       12.15        9.28     42.29 o 
 -13   7   6       11.25       29.64     43.05 o 
 -12   7   6      268.64      269.89     62.90 o 
 -11   7   6      655.05      876.77    148.13 o 
 -10   7   6       36.47       42.98     34.19 o 
  -9   7   6      109.59       73.37     51.73 o 
  -8   7   6     1259.03     1123.81     73.61 o 
  -7   7   6     1033.05     1121.22    160.22 o 
  -6   7   6      495.12      534.39     53.14 o 
  -5   7   6       36.59       35.78     23.19 o 
  -4   7   6       35.50       33.22     20.60 o 
  -3   7   6        1.81        1.43     16.42 o 
  -2   7   6       87.05      132.09     47.18 o 
  -1   7   6     3366.30     3541.70    142.53 o 
   0   7   6        0.59       14.23     11.33 o 
   1   7   6       67.38       94.69     41.66 o 
   2   7   6      111.53      109.85     50.05 o 
   3   7   6     1463.97     1498.21    312.23 o 
   4   7   6      468.85      582.09    180.08 o 
   5   7   6     1414.99     1213.73    206.52 o 
   6   7   6     1356.39     1445.51    278.41 o 
   7   7   6        0.44       22.00     23.80 o 
   8   7   6      355.55      348.82    111.58 o 
   9   7   6        2.55       13.44     24.13 o 
  10   7   6      516.85      422.51    140.89 o 
  11   7   6       50.26       58.83     33.94 o 
  12   7   6      135.68       58.80     51.49 o 
  13   7   6       11.50        9.92     54.65 o 
 -13   8   6       94.93      133.29     53.82 o 
 -12   8   6      160.77      250.04     62.41 o 
 -11   8   6        1.21       -3.21     33.32 o 
 -10   8   6     2566.44     2840.95    297.83 o 
  -9   8   6       22.00       10.57     27.64 o 
  -8   8   6     1431.50     1450.54    239.14 o 
  -7   8   6       74.80       78.26     32.23 o 
  -6   8   6     3280.99     2386.09    750.62 o 
  -5   8   6      516.41      522.72     62.39 o 
  -4   8   6      476.40      501.92     50.29 o 
  -3   8   6      892.01      984.72     73.29 o 
  -2   8   6     1714.90     1871.66    110.21 o 
  -1   8   6      266.12      409.46     72.10 o 
   0   8   6     7920.95     8630.63    611.88 o 
   1   8   6       99.76      103.35     19.21 o 
   2   8   6      337.10      443.44    123.10 o 
   3   8   6     2495.00     2625.87    354.73 o 
   4   8   6     8231.45     9456.80   1224.52 o 
   5   8   6      897.88     1015.21    127.98 o 
   6   8   6     1358.32      800.43    268.83 o 
   7   8   6     1040.65     1155.11    201.59 o 
   8   8   6     1997.79     1932.87    216.05 o 
   9   8   6      157.84      167.81     49.84 o 
  10   8   6       74.05       71.17     35.70 o 
  11   8   6        2.18       11.86     40.23 o 
  12   8   6        2.30       -2.42     45.12 o 
 -13   9   6      382.53      547.85    164.66 o 
 -12   9   6       40.62       54.11     44.35 o 
 -11   9   6      695.84      807.66    110.13 o 
 -10   9   6       92.77      134.07     47.40 o 
  -9   9   6     1946.97     2075.14    135.46 o 
  -8   9   6      586.71      621.86     68.61 o 
  -7   9   6     2780.72     2757.84    159.01 o 
  -6   9   6      103.18       68.01     29.41 o 
  -5   9   6      526.95      529.00     68.03 o 
  -4   9   6     1357.22     1419.39    107.28 o 
  -3   9   6      193.41      201.55     60.41 o 
  -2   9   6      461.60      444.08     85.68 o 
  -1   9   6     1246.20     1145.61    211.16 o 
   0   9   6      795.51      880.04    132.82 o 
   1   9   6     1760.13     2021.19    260.26 o 
   2   9   6       22.14       31.34     29.35 o 
   3   9   6     3253.43     3393.76    246.50 o 
   4   9   6      965.28     1071.93    134.06 o 
   5   9   6     3340.52     3674.67    459.10 o 
   6   9   6      195.56      213.05     39.80 o 
   7   9   6      399.20      376.89     48.94 o 
   8   9   6      708.42      909.18    158.56 o 
   9   9   6      210.22      201.14     60.86 o 
  10   9   6      196.49      139.47     57.85 o 
  11   9   6       49.86       59.94     52.10 o 
  12   9   6       10.01       -7.21     46.47 o 
 -12  10   6      703.00     1062.47    306.66 o 
 -11  10   6      117.75      113.49     47.57 o 
 -10  10   6      367.78      420.13     71.75 o 
  -9  10   6       11.65       -6.98     32.31 o 
  -8  10   6     1152.27     1236.46     83.86 o 
  -7  10   6        9.99        3.12     25.69 o 
  -6  10   6      168.29      145.00     38.65 o 
  -5  10   6     2315.87     2409.63    147.88 o 
  -4  10   6       50.34       40.17     26.59 o 
  -3  10   6     3750.67     3790.10    311.05 o 
  -2  10   6     1558.74     1066.31    295.20 o 
  -1  10   6      353.45      381.91     49.76 o 
   0  10   6      810.99      832.16     71.42 o 
   1  10   6     1725.73     1682.09    257.90 o 
   2  10   6     2564.55     2962.27    386.19 o 
   3  10   6       89.50      114.52     47.09 o 
   4  10   6      363.86      422.16     50.56 o 
   5  10   6      131.52      158.34     36.33 o 
   6  10   6     1621.94     1777.38    187.08 o 
   7  10   6      970.67     1046.76    122.00 o 
   8  10   6       94.62       76.86     47.02 o 
   9  10   6       87.50       55.69     44.61 o 
  10  10   6        6.42       -7.33     41.53 o 
  11  10   6      459.39      424.89    110.86 o 
 -11  11   6       97.76      199.04     58.78 o 
 -10  11   6      552.45      709.92     92.96 o 
  -9  11   6     1054.73     1386.19    258.76 o 
  -8  11   6      265.71      372.21     66.84 o 
  -7  11   6       46.42       41.24     39.98 o 
  -6  11   6      194.32      178.28     41.89 o 
  -5  11   6       38.67       65.21     32.97 o 
  -4  11   6     1980.35     2156.97    165.37 o 
  -3  11   6      115.30       70.37     41.67 o 
  -2  11   6     1785.94     1882.04     90.13 o 
  -1  11   6      697.50      722.69     75.30 o 
   0  11   6     1427.30     1500.53     84.32 o 
   1  11   6     2359.46     2376.12    101.10 o 
   2  11   6      409.75      456.51     69.74 o 
   3  11   6      518.86      628.03     82.29 o 
   4  11   6      135.29      176.82     39.56 o 
   5  11   6      620.86      722.97    213.68 o 
   6  11   6       54.93       90.63     43.31 o 
   7  11   6       36.24       54.10     45.54 o 
   8  11   6     1075.54      620.67    224.24 o 
   9  11   6       17.12        9.13     43.72 o 
  10  11   6      152.99      201.87     62.67 o 
 -10  12   6       88.09       77.20     44.72 o 
  -9  12   6       47.38       59.33     39.00 o 
  -8  12   6      534.99      766.85    189.33 o 
  -7  12   6      109.48      151.13     45.08 o 
  -6  12   6      148.26      248.05    101.65 o 
  -5  12   6       64.54       89.52     30.56 o 
  -4  12   6       70.21       27.98     23.08 o 
  -3  12   6     1437.08     1477.87     87.08 o 
  -2  12   6     1112.66     1057.06     86.77 o 
  -1  12   6       13.28       22.82     27.81 o 
   0  12   6      162.07      221.65     46.44 o 
   1  12   6      730.41      872.36     75.20 o 
   2  12   6     1565.59     1849.46    127.30 o 
   3  12   6      639.81      601.75    117.72 o 
   4  12   6      723.85      666.69    124.54 o 
   5  12   6       55.33       54.17     66.98 o 
   6  12   6      327.60      378.98    193.03 o 
   7  12   6     1123.68     1201.09    126.59 o 
   8  12   6      244.71      250.55     66.11 o 
   9  12   6      134.41       88.06     80.97 o 
  -9  13   6      335.97      391.27     72.76 o 
  -8  13   6        2.23      -18.92     36.41 o 
  -7  13   6       86.42      127.27     48.98 o 
  -6  13   6       36.67       48.46     29.60 o 
  -5  13   6      316.31      141.18     65.62 o 
  -4  13   6      185.60      174.94     45.37 o 
  -3  13   6        3.86        8.05     30.20 o 
  -2  13   6       45.38       36.06     32.96 o 
  -1  13   6      182.89      230.33     48.40 o 
   0  13   6      107.49      115.80     42.51 o 
   1  13   6      259.22      514.80    111.77 o 
   2  13   6      285.64      402.08    105.13 o 
   3  13   6      627.32      716.21    151.24 o 
   4  13   6      347.50      320.89    101.29 o 
   5  13   6      194.58      228.96     94.78 o 
   6  13   6      498.10      556.30    129.55 o 
   7  13   6      344.11      192.22     98.23 o 
   8  13   6      310.59      310.33    117.90 o 
  -8  14   6       77.97       69.23     40.63 o 
  -7  14   6       47.78       38.18     35.84 o 
  -6  14   6       23.94       57.83     36.22 o 
  -5  14   6       16.32       18.26     32.45 o 
  -4  14   6       85.43       97.60     36.18 o 
  -3  14   6       43.20       39.30     37.04 o 
  -2  14   6      108.08       98.07     42.61 o 
  -1  14   6       57.09       70.36     58.86 o 
   0  14   6        6.08       65.82     68.34 o 
   1  14   6      226.53      308.72     99.34 o 
   2  14   6      326.74      440.78    115.48 o 
   3  14   6      471.46      533.09    126.31 o 
   4  14   6       33.28      141.94     90.35 o 
   5  14   6      219.02      254.23    107.83 o 
   6  14   6      137.48      164.68     93.97 o 
   7  14   6      284.05      282.65    115.78 o 
  -6  15   6        1.62       19.36     38.29 o 
  -5  15   6        0.23       12.63     33.60 o 
  -4  15   6        0.30      -17.36     33.18 o 
  -3  15   6       70.47       -2.74     50.31 o 
  -2  15   6        1.20        8.14     57.37 o 
  -1  15   6        4.27       27.70     70.72 o 
   0  15   6      134.18      102.29     76.33 o 
   1  15   6        5.53      -42.43     75.39 o 
   2  15   6        3.04        9.51     70.78 o 
   3  15   6       41.24      116.20     85.28 o 
   4  15   6       91.02      125.92     92.86 o 
   5  15   6        5.28        8.57     75.50 o 
  -3  16   6        1.94       21.29     59.78 o 
  -2  16   6        0.89       21.30     65.98 o 
  -1  16   6       92.01      182.90     96.12 o 
   0  16   6       12.65       53.18     83.03 o 
   1  16   6        0.11       17.13     78.18 o 
   2  16   6        5.94      -44.56     69.36 o 
 -15   1   7        1.76       -2.38     38.83 o 
 -14   1   7       20.69       14.87     25.24 o 
 -13   1   7       52.37       49.94     25.97 o 
 -12   1   7        2.27        8.54     21.26 o 
 -11   1   7       28.59       37.82     21.11 o 
 -10   1   7     2065.71     1904.29     68.67 o 
  -9   1   7       21.65       13.43     17.41 o 
  -8   1   7       81.35       68.56     19.81 o 
  -7   1   7      974.73      951.29     69.54 o 
  -6   1   7     5072.51     4931.69    200.30 o 
  -5   1   7      328.84      383.14     38.05 o 
  -4   1   7      755.64      834.07     55.16 o 
  -3   1   7        8.88       24.95     12.38 o 
  -2   1   7     4829.14     5034.56    393.13 o 
  -1   1   7     5342.14     5133.64   1128.56 o 
   0   1   7      568.45      404.22    179.29 o 
   1   1   7      101.64      205.24     26.99 o 
   2   1   7     4605.87     5035.21     67.22 o 
   3   1   7     4958.61     5075.45     70.26 o 
   4   1   7      272.27      278.28     33.63 o 
   5   1   7      607.90      852.28     78.88 o 
   6   1   7     2217.73     2190.68     56.39 o 
   7   1   7     4294.23     4081.96    341.49 o 
   8   1   7      370.39      344.28     38.75 o 
   9   1   7        5.78        0.83     21.71 o 
  10   1   7      641.84      651.27     65.93 o 
  11   1   7      491.63      476.35     63.14 o 
  12   1   7      177.79      223.87     56.97 o 
  13   1   7       78.93       93.38     45.87 o 
  14   1   7       36.01       66.06     46.84 o 
 -15   2   7       29.60       15.44     35.51 o 
 -14   2   7        6.30       27.33     31.68 o 
 -13   2   7        1.27       -4.63     23.04 o 
 -12   2   7      379.97      365.54     44.33 o 
 -11   2   7        4.12       12.07     21.02 o 
 -10   2   7     1093.99     1184.16    100.57 o 
  -9   2   7     1811.45     1638.61    129.40 o 
  -8   2   7     1122.22     1068.82     54.89 o 
  -7   2   7     5815.29     5621.89    110.44 o 
  -6   2   7     1584.94     1617.63     57.60 o 
  -5   2   7     2750.31     2540.97     81.81 o 
  -4   2   7      297.70      292.78     49.80 o 
  -3   2   7     1206.65     1236.13     42.08 o 
  -2   2   7        6.12       26.72     11.29 o 
  -1   2   7      588.94      566.97     77.82 o 
   0   2   7     7630.16     7775.64    508.00 o 
   1   2   7      388.20      466.88     47.75 o 
   2   2   7     4020.39     3746.51     76.84 o 
   3   2   7      379.56      369.09     36.29 o 
   4   2   7    19475.75    18072.83    770.17 o 
   5   2   7     7778.77     7981.48    161.62 o 
   6   2   7       24.37        7.61     14.71 o 
   7   2   7     1669.59     1665.37     93.61 o 
   8   2   7     4074.23     3430.84    341.75 o 
   9   2   7      286.47      305.96     40.26 o 
  10   2   7       12.77       50.12     29.23 o 
  11   2   7       13.24      -11.44     29.76 o 
  12   2   7      976.41      938.64     95.38 o 
  13   2   7       67.45       95.56     46.54 o 
  14   2   7      151.29      156.86     53.61 o 
 -15   3   7      754.62      878.27    116.57 o 
 -14   3   7       32.20       34.82     40.74 o 
 -13   3   7      492.36      636.28     65.34 o 
 -12   3   7      267.34      288.40     48.34 o 
 -11   3   7     2612.26     2531.72     85.77 o 
 -10   3   7      309.39      325.41     38.64 o 
  -9   3   7       28.67       42.09     21.43 o 
  -8   3   7      274.06      254.42     33.22 o 
  -7   3   7     2351.21     2344.87    131.61 o 
  -6   3   7     4831.55     4770.56    307.21 o 
  -5   3   7     6981.21     7490.24    239.50 o 
  -4   3   7     1348.09     1548.74    103.08 o 
  -3   3   7      128.39      120.11     17.04 o 
  -2   3   7     1265.78      986.32     42.24 o 
  -1   3   7    21131.05    20302.43    801.49 o 
   0   3   7      496.63      698.03     83.41 o 
   1   3   7     7882.81     8226.06    409.09 o 
   2   3   7      140.19      207.81     34.58 o 
   3   3   7    13296.93    14305.99    394.08 o 
   4   3   7     3539.26     3880.37    324.50 o 
   5   3   7      786.33      601.59    106.92 o 
   6   3   7     1049.59     1089.60     49.60 o 
   7   3   7     2668.67     2560.75    214.97 o 
   8   3   7     1265.56     1227.64     60.83 o 
   9   3   7       11.52        3.16     23.74 o 
  10   3   7      383.65      410.80     62.86 o 
  11   3   7      236.24      269.33     57.22 o 
  12   3   7       17.66       44.78     38.62 o 
  13   3   7        5.91        5.32     36.69 o 
  14   3   7      165.76      242.66     63.61 o 
 -15   4   7      402.06      433.83     75.88 o 
 -14   4   7      548.03      671.24     93.24 o 
 -13   4   7     1293.75     1223.47    100.64 o 
 -12   4   7     1647.39     1583.35     86.61 o 
 -11   4   7      679.74      700.82     63.53 o 
 -10   4   7      431.69      549.73     68.64 o 
  -9   4   7       78.69       82.06     24.22 o 
  -8   4   7     2440.43     2467.12     77.42 o 
  -7   4   7       55.84       64.60     20.09 o 
  -6   4   7     1684.28     1685.45     57.13 o 
  -5   4   7     3182.89     3024.58    254.40 o 
  -4   4   7      832.09      722.51     34.40 o 
  -3   4   7      530.54      612.96     41.07 o 
  -2   4   7    18956.11    18924.07    795.78 o 
  -1   4   7     5562.28     5482.33    238.58 o 
   0   4   7    18678.92    19751.96   1093.70 o 
   1   4   7     1854.65     2030.75    175.42 o 
   2   4   7    15241.69    15602.61    399.83 o 
   3   4   7      361.44      298.74     81.39 o 
   4   4   7     6356.22     4571.00   1151.67 o 
   5   4   7     1835.94     1794.16    184.01 o 
   6   4   7      329.78      306.07     75.54 o 
   7   4   7      114.15       97.17     27.02 o 
   8   4   7      133.91      130.01     70.45 o 
   9   4   7     1761.57     1547.72     82.49 o 
  10   4   7     1945.27     1670.40    152.21 o 
  11   4   7       36.44       35.99     35.73 o 
  12   4   7      221.36      255.86     58.30 o 
  13   4   7      125.22      100.54     45.34 o 
 -14   5   7      245.18      236.69     60.36 o 
 -13   5   7      712.47      834.37     92.12 o 
 -12   5   7     1379.32     1375.47     83.60 o 
 -11   5   7     1221.69     1284.95     96.63 o 
 -10   5   7       72.21       71.94     34.96 o 
  -9   5   7     2365.05     2122.09    193.67 o 
  -8   5   7      140.95      133.16     45.71 o 
  -7   5   7      414.82      365.87     46.40 o 
  -6   5   7     2917.79     3078.66    122.93 o 
  -5   5   7     2047.09     1953.39     96.28 o 
  -4   5   7      632.73      557.17     79.25 o 
  -3   5   7     3830.88     3651.29    235.03 o 
  -2   5   7        7.89       10.83     13.03 o 
  -1   5   7     9453.14     9042.79    349.39 o 
   0   5   7       20.92       18.68      9.16 o 
   1   5   7     8637.21     9039.29    341.94 o 
   2   5   7        3.74       -0.44     11.21 o 
   3   5   7     8855.89    10407.91    720.22 o 
   4   5   7     8672.63     5860.69   2215.21 o 
   5   5   7      335.81      306.12     38.73 o 
   6   5   7     2642.57     2003.63    520.17 o 
   7   5   7       37.68       47.35     53.02 o 
   8   5   7      383.22      380.76     49.79 o 
   9   5   7      268.68      321.37     93.82 o 
  10   5   7      365.39      337.84     52.03 o 
  11   5   7      374.05      393.09     58.56 o 
  12   5   7        0.22        9.07     33.05 o 
  13   5   7      432.17      509.46     77.82 o 
 -14   6   7      176.19      211.96     57.71 o 
 -13   6   7      329.06      306.57     70.68 o 
 -12   6   7      156.25      190.46     54.37 o 
 -11   6   7        0.23       18.59     31.34 o 
 -10   6   7      796.64      805.15     73.61 o 
  -9   6   7       15.76       26.67     26.28 o 
  -8   6   7     1344.41     1362.23    164.50 o 
  -7   6   7      344.65      369.78     46.69 o 
  -6   6   7      488.72      473.70     49.35 o 
  -5   6   7     1090.52     1169.43    145.40 o 
  -4   6   7      101.86       91.28     51.39 o 
  -3   6   7      396.31      449.35     41.31 o 
  -2   6   7       94.88      100.90     59.52 o 
  -1   6   7     2338.86     2453.13     91.90 o 
   0   6   7     6841.66     6693.18    279.61 o 
   1   6   7     1603.97     1559.16     56.34 o 
   2   6   7     2097.40     2333.37    108.78 o 
   3   6   7     7704.26     7884.33    184.52 o 
   4   6   7      634.20      654.76     50.32 o 
   5   6   7     4996.45     4258.09    377.92 o 
   6   6   7      767.59      739.32     89.37 o 
   7   6   7     2801.27     2526.63    307.37 o 
   8   6   7       17.86        4.66     22.87 o 
   9   6   7      790.95      748.12     66.91 o 
  10   6   7      355.69      324.56     53.05 o 
  11   6   7       27.12       33.00     30.07 o 
  12   6   7      239.29      204.63     55.13 o 
  13   6   7      454.24      472.89     90.82 o 
 -14   7   7      298.14      305.09     69.59 o 
 -13   7   7      109.76      116.27     50.06 o 
 -12   7   7      117.47      111.64     51.43 o 
 -11   7   7       15.74       31.14     34.73 o 
 -10   7   7       95.79      101.44     39.94 o 
  -9   7   7     1102.90     1064.07     76.95 o 
  -8   7   7     1307.38     1309.34    154.19 o 
  -7   7   7      767.07      685.82     60.96 o 
  -6   7   7       94.44       52.47     30.87 o 
  -5   7   7      526.23      486.51     48.69 o 
  -4   7   7      851.63      972.18    102.72 o 
  -3   7   7      210.39      245.20     40.08 o 
  -2   7   7        2.61       -0.17     16.22 o 
  -1   7   7       76.40       78.14     15.32 o 
   0   7   7      857.27     1003.09     84.04 o 
   1   7   7     2002.11     1891.42    132.72 o 
   2   7   7     3946.82     4273.94    137.12 o 
   3   7   7      342.81      382.02     34.45 o 
   4   7   7     3067.90     3033.45    185.20 o 
   5   7   7      753.91      673.11     97.54 o 
   6   7   7     4053.06     3775.26    236.56 o 
   7   7   7      149.77      135.40     32.97 o 
   8   7   7     1745.68     1710.22     87.31 o 
   9   7   7       27.07       54.64     29.23 o 
  10   7   7      137.99       96.88     37.16 o 
  11   7   7       98.68      103.67     39.18 o 
  12   7   7       15.29       47.19     32.69 o 
 -13   8   7       52.39       75.77     48.21 o 
 -12   8   7       87.32       65.96     42.82 o 
 -11   8   7      172.76      241.26     57.50 o 
 -10   8   7      292.27      322.03     54.31 o 
  -9   8   7      200.92      182.49     63.09 o 
  -8   8   7      332.32      278.21     48.15 o 
  -7   8   7      383.49      288.73     84.15 o 
  -6   8   7       71.70       94.90     37.42 o 
  -5   8   7      168.43      253.45    114.45 o 
  -4   8   7      483.06      611.00     78.86 o 
  -3   8   7       37.52       30.18     31.43 o 
  -2   8   7      134.82      140.21     30.28 o 
  -1   8   7     1004.85     1008.89     53.60 o 
   0   8   7       34.62       54.86     23.90 o 
   1   8   7      301.38      284.12    105.91 o 
   2   8   7     2538.63     2673.32     76.50 o 
   3   8   7     2871.52     2933.29    254.88 o 
   4   8   7      148.39      146.95     62.52 o 
   5   8   7     1977.22     1957.93    328.54 o 
   6   8   7        8.60        9.94     20.59 o 
   7   8   7      943.73      904.10    114.63 o 
   8   8   7      287.89      331.23     49.13 o 
   9   8   7        2.65       22.16     26.83 o 
  10   8   7      113.38      109.18     38.21 o 
  11   8   7      483.70      425.14    119.33 o 
  12   8   7      705.63      772.58    233.69 o 
 -13   9   7      408.69      414.73     75.55 o 
 -12   9   7       22.45       42.31     41.49 o 
 -11   9   7       40.47       24.48     38.59 o 
 -10   9   7      432.05      561.10     78.50 o 
  -9   9   7      621.00      674.45     70.13 o 
  -8   9   7      108.45       79.11     33.67 o 
  -7   9   7      130.74       84.91     34.06 o 
  -6   9   7      271.30      277.59     75.84 o 
  -5   9   7      205.40      195.37     37.42 o 
  -4   9   7      296.63      382.76    177.07 o 
  -3   9   7     1887.63     2003.65    197.03 o 
  -2   9   7        9.80       18.19     18.98 o 
  -1   9   7      467.47      605.81     90.33 o 
   0   9   7       14.40       -2.07     18.93 o 
   1   9   7     3000.90     2909.35    323.62 o 
   2   9   7      845.59      801.72     50.49 o 
   3   9   7       80.49       89.66     33.99 o 
   4   9   7      221.52      302.08     99.08 o 
   5   9   7      268.81      293.92     55.72 o 
   6   9   7      218.22      211.38     66.67 o 
   7   9   7      356.87      189.31     75.02 o 
   8   9   7       64.79       87.54     31.35 o 
   9   9   7      529.21      561.86     95.06 o 
  10   9   7        6.74      -10.78     36.97 o 
  11   9   7      528.99      515.50    107.41 o 
 -12  10   7       62.32       56.50     44.80 o 
 -11  10   7       69.80       44.59     41.65 o 
 -10  10   7       55.22       73.59     45.32 o 
  -9  10   7       58.36       72.31     35.96 o 
  -8  10   7       59.70       64.35     33.55 o 
  -7  10   7        9.61       23.81     27.92 o 
  -6  10   7       57.09       36.90     28.64 o 
  -5  10   7        9.35        4.83     26.62 o 
  -4  10   7      342.83      363.08     49.59 o 
  -3  10   7      116.97      166.45     36.16 o 
  -2  10   7      892.44      949.99    161.26 o 
  -1  10   7      330.07      180.38    127.50 o 
   0  10   7        9.50       67.56     29.92 o 
   1  10   7      877.36      884.58     67.09 o 
   2  10   7      999.44     1160.41    385.86 o 
   3  10   7        5.96       22.50     25.39 o 
   4  10   7       14.46       35.65     26.96 o 
   5  10   7      493.37      625.74    115.61 o 
   6  10   7       14.40       27.06     26.44 o 
   7  10   7        3.45        5.48     23.56 o 
   8  10   7      244.64      162.90     54.34 o 
   9  10   7       16.81       48.32     45.93 o 
  10  10   7       65.08       43.42     50.41 o 
  11  10   7       96.80       88.21     56.34 o 
 -11  11   7        0.10      -11.64     39.38 o 
 -10  11   7       22.08       52.57     42.39 o 
  -9  11   7       12.33       21.96     36.49 o 
  -8  11   7      100.43       70.41     36.74 o 
  -7  11   7       44.34       28.78     32.96 o 
  -6  11   7      319.99      392.16     71.74 o 
  -5  11   7       52.52       92.66     40.81 o 
  -4  11   7      286.19      330.44     45.61 o 
  -3  11   7       89.79      155.35     81.94 o 
  -2  11   7       60.04       18.27     23.90 o 
  -1  11   7        1.66       57.93     29.04 o 
   0  11   7      881.98      835.23     70.93 o 
   1  11   7        7.08       74.54     35.23 o 
   2  11   7       60.35       85.53     41.02 o 
   3  11   7       64.81      137.92     72.64 o 
   4  11   7       43.57       54.66     39.45 o 
   5  11   7       68.53       70.41     30.72 o 
   6  11   7        1.35       -7.86     34.35 o 
   7  11   7       80.06       61.89     46.86 o 
   8  11   7       30.69       24.16     54.11 o 
   9  11   7       40.11       87.62     53.71 o 
  10  11   7       22.39       37.66     49.92 o 
 -10  12   7       13.64       53.40     45.11 o 
  -9  12   7      373.77      413.42     94.16 o 
  -8  12   7       11.29        7.17     33.47 o 
  -7  12   7      247.64      350.64     58.37 o 
  -6  12   7       20.94       42.47     33.39 o 
  -5  12   7       85.27       88.76     32.35 o 
  -4  12   7      354.48      419.29     68.35 o 
  -3  12   7       90.84       58.49     40.63 o 
  -2  12   7      156.08      135.11     83.86 o 
  -1  12   7      187.59      182.29     45.78 o 
   0  12   7      106.45      102.72     76.76 o 
   1  12   7       36.55       23.50     37.96 o 
   2  12   7      441.37      741.29    291.10 o 
   3  12   7        1.23       39.78     38.49 o 
   4  12   7       62.49      173.59     79.24 o 
   5  12   7       83.85      -13.81     57.82 o 
   6  12   7       97.54       68.70     75.22 o 
   7  12   7       22.69        6.62     38.02 o 
   8  12   7      281.69      293.93     71.60 o 
   9  12   7       29.24       66.14     51.26 o 
  -9  13   7      161.78      260.11    130.15 o 
  -8  13   7        0.89       20.23     38.79 o 
  -7  13   7       72.71       95.02     41.33 o 
  -6  13   7      306.22      350.38     51.31 o 
  -5  13   7       18.98       36.09     31.12 o 
  -4  13   7       19.95       -1.39     25.57 o 
  -3  13   7      166.68      122.53     42.14 o 
  -2  13   7       12.18       38.14     33.48 o 
  -1  13   7      357.09      328.26     75.75 o 
   0  13   7       28.81       12.45     37.94 o 
   1  13   7      429.49      590.23    154.51 o 
   2  13   7      100.61       40.31     67.25 o 
   3  13   7       10.27       52.75     68.35 o 
   4  13   7        8.91       70.60     73.54 o 
   5  13   7       84.10       20.84     69.65 o 
   6  13   7      169.86       46.51     76.43 o 
   7  13   7       63.30       78.38     85.36 o 
   8  13   7       99.19       35.95     89.14 o 
  -8  14   7      178.42      182.05     63.42 o 
  -7  14   7      101.92       43.16     37.54 o 
  -6  14   7       67.93       68.65     38.73 o 
  -5  14   7       92.49       62.17     38.93 o 
  -4  14   7       19.67       13.62     33.48 o 
  -3  14   7      108.35       80.13     40.78 o 
  -2  14   7       36.22       35.79     35.61 o 
  -1  14   7       88.79       77.96     42.86 o 
   0  14   7       91.78       97.59     74.12 o 
   1  14   7        5.49       17.11     63.39 o 
   2  14   7      378.05      318.22    105.25 o 
   3  14   7     1080.73      806.65    148.83 o 
   4  14   7       86.64       72.12     77.34 o 
   5  14   7       73.65      -14.37     72.88 o 
   6  14   7       31.96       -5.57     74.02 o 
   7  14   7      416.48      177.22    102.47 o 
  -6  15   7      192.15       87.20     46.45 o 
  -5  15   7      104.57      123.79     44.66 o 
  -4  15   7      694.13      793.64    123.77 o 
  -3  15   7       33.37       48.19     42.62 o 
  -2  15   7        8.50       23.87     57.68 o 
  -1  15   7      138.40      133.53     81.83 o 
   0  15   7       19.78        2.92     67.64 o 
   1  15   7      321.25      217.89     96.38 o 
   2  15   7      322.60      318.52    109.93 o 
   3  15   7      203.87      227.10    102.86 o 
   4  15   7      291.60       75.44     92.90 o 
   5  15   7      167.01      125.05     92.65 o 
  -2  16   7      259.32      173.68     95.15 o 
  -1  16   7      144.16       73.28     86.29 o 
   0  16   7      217.22      120.20     88.48 o 
   1  16   7        8.52       27.97     80.56 o 
 -15   0   8      366.69      525.63     80.27 o 
 -14   0   8        9.77      -12.89     33.11 o 
 -13   0   8     1078.08      840.78    236.51 o 
 -12   0   8     1569.27     1549.54     97.57 o 
 -11   0   8       27.76       30.59     40.07 o 
 -10   0   8      508.28      574.56    130.36 o 
  -9   0   8      611.89      608.36     62.44 o 
  -8   0   8      128.46       76.50     29.45 o 
  -7   0   8     4515.68     4420.67    546.66 o 
  -6   0   8        0.68       16.46     23.28 o 
  -5   0   8      125.63      220.79     44.39 o 
  -4   0   8       88.86      147.34     83.95 o 
  -3   0   8     3419.50     3825.80    468.81 o 
  -2   0   8     4220.83     4164.43    499.10 o 
  -1   0   8      508.18      736.34    197.04 o 
   0   0   8     4521.29     4879.26    393.22 o 
   1   0   8     6803.70     6647.49    309.33 o 
   2   0   8     3828.98     4088.82     92.54 o 
   3   0   8     9463.16    10941.90   1074.52 o 
   4   0   8       10.12       19.00     16.43 o 
   5   0   8     6668.10     6613.01    258.48 o 
   6   0   8     2382.25     2488.90    201.81 o 
   7   0   8     2275.36     2442.46    126.00 o 
   8   0   8        8.99       37.30     30.76 o 
   9   0   8      218.06      254.74     61.73 o 
  10   0   8     1592.99     1715.62    128.74 o 
  11   0   8      127.58      105.37     54.28 o 
  12   0   8       10.26      -21.30     53.89 o 
  13   0   8      326.57      691.17    151.33 o 
  14   0   8       17.26       -7.83     57.72 o 
 -15   1   8      359.98      357.57     82.32 o 
 -14   1   8      361.43      396.95     48.47 o 
 -13   1   8       93.92      115.53     32.07 o 
 -12   1   8      678.15      486.70    148.95 o 
 -11   1   8     1462.73     1469.51     68.04 o 
 -10   1   8       16.78        9.47     20.02 o 
  -9   1   8      104.34       72.33     23.46 o 
  -8   1   8      292.13      217.89     61.94 o 
  -7   1   8      545.49      585.44     43.51 o 
  -6   1   8     4608.18     4586.48    155.19 o 
  -5   1   8     2860.90     2776.50    250.61 o 
  -4   1   8      176.34      159.62     25.38 o 
  -3   1   8      266.39      210.43     40.13 o 
  -2   1   8     3062.88     3077.05     79.34 o 
  -1   1   8     7980.92     6312.35   1747.38 o 
   0   1   8     2412.69     1486.07    672.02 o 
   1   1   8      453.78      498.43     34.61 o 
   2   1   8     4376.96     5162.76    221.66 o 
   3   1   8     2872.09     2658.07     54.27 o 
   4   1   8     4432.13     4344.66    219.81 o 
   5   1   8      553.87      581.41     32.14 o 
   6   1   8     2414.48     2664.69    158.81 o 
   7   1   8       30.51       31.11     20.09 o 
   8   1   8     1319.05     1334.01     69.79 o 
   9   1   8     1811.70     1813.47    127.50 o 
  10   1   8      174.96      179.09     47.26 o 
  11   1   8      303.31      330.89     70.99 o 
  12   1   8      467.27      548.26    147.54 o 
  13   1   8       18.73       51.81     46.75 o 
  14   1   8      854.02     1368.50    149.14 o 
 -15   2   8      253.17      207.20     57.12 o 
 -14   2   8      444.23      493.10     61.36 o 
 -13   2   8      160.11      188.38     43.68 o 
 -12   2   8     1622.68     1624.08     73.52 o 
 -11   2   8       76.34       45.11     22.14 o 
 -10   2   8      938.73      902.65     54.26 o 
  -9   2   8      314.37      244.94     33.01 o 
  -8   2   8      429.98      451.88     49.78 o 
  -7   2   8        9.14       50.35     19.48 o 
  -6   2   8      711.19      706.09     83.92 o 
  -5   2   8       43.75       55.16     19.49 o 
  -4   2   8     4784.41     3611.80    747.32 o 
  -3   2   8      131.22      127.58     22.22 o 
  -2   2   8    12099.33    11636.98   1287.47 o 
  -1   2   8      988.34     1317.28    138.14 o 
   0   2   8     5785.43     5487.88    159.40 o 
   1   2   8     1805.25     1612.88    161.90 o 
   2   2   8     9838.79    10210.33    202.01 o 
   3   2   8      531.62      623.84     75.00 o 
   4   2   8     1055.22      900.16     36.74 o 
   5   2   8      729.61     1068.04    213.96 o 
   6   2   8      145.85      161.18     27.14 o 
   7   2   8       48.34       97.30     23.50 o 
   8   2   8      331.60      360.87     40.16 o 
   9   2   8        0.97       15.94     25.64 o 
  10   2   8     1284.37     1299.48    116.26 o 
  11   2   8      465.64      493.67     73.02 o 
  12   2   8      395.38      348.00     67.48 o 
  13   2   8      146.77      193.66     86.85 o 
  14   2   8      299.05      459.69     91.97 o 
 -15   3   8      325.36      324.63     65.60 o 
 -14   3   8        2.74        4.01     32.55 o 
 -13   3   8      952.13      902.23     74.35 o 
 -12   3   8       42.28       54.85     32.69 o 
 -11   3   8     1816.09     1620.33     84.02 o 
 -10   3   8       37.83       35.41     19.71 o 
  -9   3   8      641.41      583.28     66.91 o 
  -8   3   8      337.89      360.97     38.46 o 
  -7   3   8      244.07      240.60     30.86 o 
  -6   3   8        8.91       13.12     14.86 o 
  -5   3   8     1651.77     1547.44    139.52 o 
  -4   3   8      620.08      615.44     37.80 o 
  -3   3   8     3124.56     2638.19    236.78 o 
  -2   3   8      458.48      504.61     28.24 o 
  -1   3   8    14058.75    13258.75    909.37 o 
   0   3   8     2005.12     2021.13     90.27 o 
   1   3   8    18884.58    19148.96    507.38 o 
   2   3   8     2333.77     1981.40    181.45 o 
   3   3   8     2563.59     2303.37    121.03 o 
   4   3   8     1809.66     1872.98    144.24 o 
   5   3   8     1738.80     1643.63     61.27 o 
   6   3   8      279.50      337.72     43.58 o 
   7   3   8       42.45       33.40     24.15 o 
   8   3   8       22.20       25.52     22.95 o 
   9   3   8      117.08      108.28     32.21 o 
  10   3   8       47.45       66.26     36.89 o 
  11   3   8      787.56      833.44     89.39 o 
  12   3   8      205.20      227.41     57.97 o 
  13   3   8      347.57      410.53     73.82 o 
 -14   4   8      456.97      460.43     87.11 o 
 -13   4   8       25.48       55.52     33.54 o 
 -12   4   8      102.30      121.72     38.12 o 
 -11   4   8       48.19       73.19     31.73 o 
 -10   4   8      685.00      654.97     99.45 o 
  -9   4   8      116.83      119.05     34.19 o 
  -8   4   8       42.67       49.23     21.84 o 
  -7   4   8      866.37      835.40     47.32 o 
  -6   4   8        8.01        6.03     14.06 o 
  -5   4   8     1738.69     1630.35    162.86 o 
  -4   4   8     2190.41     2127.26    267.42 o 
  -3   4   8      207.08      177.16     49.11 o 
  -2   4   8     3815.33     3459.32    300.39 o 
  -1   4   8       47.81      121.71     26.79 o 
   0   4   8     3013.59     2527.96    317.73 o 
   1   4   8      320.11      343.19     80.35 o 
   2   4   8     6192.10     6148.79    355.40 o 
   3   4   8      726.89      532.65    118.43 o 
   4   4   8      743.11      489.15    169.65 o 
   5   4   8     1095.58     1267.92    190.89 o 
   6   4   8     1640.16     1523.63     72.63 o 
   7   4   8      961.40      991.52     64.58 o 
   8   4   8       99.70       98.85     30.85 o 
   9   4   8      242.40      226.72     43.51 o 
  10   4   8       35.79       38.44     30.22 o 
  11   4   8        3.89       31.13     35.48 o 
  12   4   8        4.28       21.78     36.46 o 
  13   4   8       57.85       38.70     41.35 o 
 -14   5   8        0.27       -0.62     39.09 o 
 -13   5   8        3.57       16.88     37.09 o 
 -12   5   8      119.59      126.96     38.25 o 
 -11   5   8      774.67      844.20    102.86 o 
 -10   5   8     1075.42     1035.11     78.59 o 
  -9   5   8       14.22        7.32     25.12 o 
  -8   5   8     1426.72     1308.44    100.27 o 
  -7   5   8     1514.36     1378.67     73.39 o 
  -6   5   8      597.38      496.98     49.15 o 
  -5   5   8       13.49       10.30     12.94 o 
  -4   5   8     2132.61     2094.04     75.45 o 
  -3   5   8     3732.26     3821.28    274.25 o 
  -2   5   8      324.08      324.92     23.88 o 
  -1   5   8      930.19     1068.62    164.07 o 
   0   5   8      226.77      274.62     52.22 o 
   1   5   8      883.37      827.64    246.03 o 
   2   5   8     1171.97      985.61    144.71 o 
   3   5   8       22.22       22.53     13.97 o 
   4   5   8        8.56       16.36     18.06 o 
   5   5   8       72.41       49.35     21.99 o 
   6   5   8     3734.00     3645.49    203.84 o 
   7   5   8      424.78      367.09     47.69 o 
   8   5   8       85.17      103.57     33.09 o 
   9   5   8      575.48      610.03    103.94 o 
  10   5   8     1470.96     1417.78    215.96 o 
  11   5   8        3.59        8.60     31.60 o 
  12   5   8       85.44      113.32     48.63 o 
  13   5   8       18.31       48.76     49.81 o 
 -14   6   8       39.47       60.18     45.00 o 
 -13   6   8      522.01      517.37    111.95 o 
 -12   6   8      536.39      612.81     65.98 o 
 -11   6   8        5.78       -5.69     31.00 o 
 -10   6   8        6.63       11.13     30.66 o 
  -9   6   8      492.65      523.84     75.92 o 
  -8   6   8     1396.70     1290.58     87.86 o 
  -7   6   8     1286.44     1033.29     85.11 o 
  -6   6   8       68.13       46.00     23.44 o 
  -5   6   8       42.02       49.80     29.73 o 
  -4   6   8      353.84      375.97     95.58 o 
  -3   6   8      444.49      404.10     39.79 o 
  -2   6   8     1052.10     1153.01    100.44 o 
  -1   6   8      538.44      532.81     29.38 o 
   0   6   8        3.42       20.14     11.09 o 
   1   6   8      170.96      226.82     63.33 o 
   2   6   8     1060.90     1276.48    141.84 o 
   3   6   8     1046.27     1109.02    150.64 o 
   4   6   8     1042.65     1065.16     62.92 o 
   5   6   8      103.47       52.88     22.44 o 
   6   6   8      967.61      992.25     65.54 o 
   7   6   8     1005.38      644.14    219.83 o 
   8   6   8       31.94       13.70     24.56 o 
   9   6   8      126.34      134.74     37.65 o 
  10   6   8      255.93      257.73     61.18 o 
  11   6   8      467.57      471.92     67.38 o 
  12   6   8       30.22       12.74     36.43 o 
  13   6   8       47.39       61.99     40.68 o 
 -13   7   8       11.07       31.61     41.35 o 
 -12   7   8      352.82      357.94    102.88 o 
 -11   7   8       94.54      106.14     41.39 o 
 -10   7   8       44.79       45.66     32.49 o 
  -9   7   8        9.61       -0.85     23.86 o 
  -8   7   8      181.46      203.53     41.82 o 
  -7   7   8      138.61      106.91     32.77 o 
  -6   7   8      537.52      592.60     82.87 o 
  -5   7   8      503.86      484.05     49.92 o 
  -4   7   8       10.24       21.95     19.22 o 
  -3   7   8        4.81       28.59     24.41 o 
  -2   7   8     1423.27     1417.99     71.98 o 
  -1   7   8     1730.24     1869.93    187.16 o 
   0   7   8      201.01      213.66     20.89 o 
   1   7   8      683.65      773.70     42.21 o 
   2   7   8     1466.39     1964.47    298.81 o 
   3   7   8       93.27       69.40     34.25 o 
   4   7   8      804.84      905.92    128.39 o 
   5   7   8      285.30      279.78     42.13 o 
   6   7   8      202.00      242.24    106.61 o 
   7   7   8      419.77      429.76     52.01 o 
   8   7   8      320.10      291.60     74.73 o 
   9   7   8      453.90      432.30     67.53 o 
  10   7   8        8.07       22.96     27.73 o 
  11   7   8        3.35       13.81     31.02 o 
  12   7   8       35.67       32.36     37.93 o 
 -13   8   8       16.47       22.95     39.00 o 
 -12   8   8       37.45       37.87     40.08 o 
 -11   8   8      327.63      319.75     63.58 o 
 -10   8   8       26.36       42.58     35.32 o 
  -9   8   8      110.92      148.06     39.91 o 
  -8   8   8      259.74      265.83     47.37 o 
  -7   8   8     3240.27     2361.45    673.56 o 
  -6   8   8       27.88       30.78     23.86 o 
  -5   8   8      585.80      625.98     63.17 o 
  -4   8   8     2310.07     2263.99    135.16 o 
  -3   8   8      902.16      800.98     55.78 o 
  -2   8   8      750.36      761.27     95.20 o 
  -1   8   8      329.83      363.01     35.87 o 
   0   8   8     1665.15     1930.64    246.93 o 
   1   8   8      289.82      362.44     61.89 o 
   2   8   8      318.53      353.55    121.93 o 
   3   8   8     1367.83     1664.94    215.22 o 
   4   8   8      499.46      578.12     57.78 o 
   5   8   8     2134.21     2245.43     93.55 o 
   6   8   8        1.35        1.47     20.16 o 
   7   8   8     1355.24     1489.51    133.66 o 
   8   8   8       86.91       77.37     33.26 o 
   9   8   8      212.43      225.62     45.20 o 
  10   8   8       52.05       45.83     33.36 o 
  11   8   8      117.68      105.14     40.94 o 
  12   8   8       67.83       76.17     61.29 o 
 -12   9   8        2.26      -17.84     36.93 o 
 -11   9   8       29.52       47.00     42.61 o 
 -10   9   8      260.20      273.64     52.76 o 
  -9   9   8       23.06       24.62     32.23 o 
  -8   9   8     1350.28     1294.33     83.66 o 
  -7   9   8      288.57      272.60     46.82 o 
  -6   9   8     1013.55     1006.01    103.28 o 
  -5   9   8      547.53      645.04     60.18 o 
  -4   9   8     1056.97     1035.95     67.52 o 
  -3   9   8     7299.15     7447.98    781.94 o 
  -2   9   8      624.71      697.74     50.47 o 
  -1   9   8      525.38      740.17    136.08 o 
   0   9   8      621.56      726.28    103.29 o 
   1   9   8     4588.15     3628.50   1180.65 o 
   2   9   8     1725.80     1863.42    180.99 o 
   3   9   8     2247.40     2657.53    468.80 o 
   4   9   8     1096.62     1146.60     72.31 o 
   5   9   8       50.84       66.14     32.61 o 
   6   9   8     2849.16     2824.13    202.71 o 
   7   9   8        1.65       20.44     22.85 o 
   8   9   8      700.02      669.55     65.53 o 
   9   9   8       13.26       25.84     29.38 o 
  10   9   8       46.08       53.55     46.53 o 
  11   9   8      103.83       86.12     55.30 o 
 -12  10   8      229.15      330.76     70.48 o 
 -11  10   8       68.83       42.06     39.16 o 
 -10  10   8      618.87      767.24     89.07 o 
  -9  10   8      412.36      472.00     64.23 o 
  -8  10   8       11.00        4.09     26.73 o 
  -7  10   8      737.36      703.14     69.05 o 
  -6  10   8      793.86      868.86    139.76 o 
  -5  10   8      308.88      392.13     66.28 o 
  -4  10   8      909.83     1036.44     71.11 o 
  -3  10   8        3.98        4.04     21.38 o 
  -2  10   8     6066.45     6775.78   1110.66 o 
  -1  10   8     1243.82     1306.57    105.54 o 
   0  10   8     5350.96     6781.00   1783.43 o 
   1  10   8     3143.42     3191.01    135.20 o 
   2  10   8     6542.08     6861.33   1315.62 o 
   3  10   8      460.55      537.19     55.10 o 
   4  10   8       42.38       84.85     41.90 o 
   5  10   8      966.48     1011.01     72.34 o 
   6  10   8     1011.95     1402.53    299.87 o 
   7  10   8      511.62      577.18     62.46 o 
   8  10   8      226.93       91.89    117.28 o 
   9  10   8       51.92       53.75     48.55 o 
  10  10   8      226.19      251.39     72.87 o 
 -11  11   8      372.17      392.78     72.68 o 
 -10  11   8        3.61       18.74     36.14 o 
  -9  11   8      251.32      302.22     61.05 o 
  -8  11   8      133.70      113.34     41.37 o 
  -7  11   8       57.82       62.87     36.43 o 
  -6  11   8       29.22       44.53     30.45 o 
  -5  11   8       42.74       62.94     33.58 o 
  -4  11   8      378.28      304.49     53.83 o 
  -3  11   8     6311.27     6563.79    623.35 o 
  -2  11   8      465.98      607.02    114.67 o 
  -1  11   8     1434.20     1965.09    504.49 o 
   0  11   8      101.89      153.05     42.15 o 
   1  11   8     4652.56     4939.00    567.96 o 
   2  11   8      447.57      482.12     69.97 o 
   3  11   8     1506.67     1794.82    435.94 o 
   4  11   8      378.40      434.68     69.78 o 
   5  11   8      685.29      875.95    154.81 o 
   6  11   8      665.93      790.49    103.31 o 
   7  11   8      112.22       91.99     47.35 o 
   8  11   8       36.06       14.96     45.17 o 
   9  11   8       23.51        1.84     36.78 o 
  10  11   8        0.29       14.45     43.58 o 
 -10  12   8      283.80      318.41     67.95 o 
  -9  12   8      229.07      263.90     98.37 o 
  -8  12   8       47.08       46.38     36.93 o 
  -7  12   8      184.30      155.84     53.05 o 
  -6  12   8      219.96      277.05     52.58 o 
  -5  12   8       35.28       36.97     31.14 o 
  -4  12   8      521.10      612.89     66.78 o 
  -3  12   8       55.71       54.76     34.71 o 
  -2  12   8      336.82      196.64    126.32 o 
  -1  12   8        5.14       25.17     32.27 o 
   0  12   8     1661.83     1817.37    122.29 o 
   1  12   8      570.15      575.21     78.14 o 
   2  12   8      477.47      519.30     75.87 o 
   3  12   8      761.77      926.65    116.38 o 
   4  12   8       71.54      116.46     52.44 o 
   5  12   8      114.88       66.84     74.77 o 
   6  12   8       12.57      -27.30     64.39 o 
   7  12   8      339.45      243.25     98.54 o 
   8  12   8      126.31      132.36     58.28 o 
   9  12   8       20.07       30.90     49.95 o 
  -9  13   8       85.26      118.50     50.01 o 
  -8  13   8      265.67      358.65    116.60 o 
  -7  13   8       39.74       51.85     41.62 o 
  -6  13   8      130.57      194.04     45.77 o 
  -5  13   8        3.97        0.43     28.14 o 
  -4  13   8      403.83      424.21     59.80 o 
  -3  13   8        2.17       -3.55     23.23 o 
  -2  13   8       11.65       33.02     33.42 o 
  -1  13   8      173.01      223.16     51.83 o 
   0  13   8       31.84       -2.31     38.36 o 
   1  13   8       32.33       47.93     41.55 o 
   2  13   8      444.25      584.30     83.67 o 
   3  13   8      136.47       84.46     77.01 o 
   4  13   8      309.42      311.85    105.09 o 
   5  13   8       21.15       23.31     69.26 o 
   6  13   8      262.39      224.21    104.74 o 
   7  13   8       63.15       66.74     84.83 o 
  -7  14   8       61.80       33.51     38.98 o 
  -6  14   8       47.42       48.56     38.62 o 
  -5  14   8      234.15      251.89     56.04 o 
  -4  14   8        2.28        3.61     27.36 o 
  -3  14   8      167.48      143.21     47.84 o 
  -2  14   8       33.11       28.28     39.17 o 
  -1  14   8        9.85       29.78     41.03 o 
   0  14   8       44.35       32.70     49.24 o 
   1  14   8        3.96       15.73     65.47 o 
   2  14   8       90.86       52.86     70.90 o 
   3  14   8      190.65      296.51    107.71 o 
   4  14   8        8.64      -22.12     67.38 o 
   5  14   8      210.82      304.51    114.89 o 
   6  14   8      248.90      312.07    117.12 o 
  -5  15   8       18.09       -2.63     33.56 o 
  -4  15   8       37.57       45.57     42.57 o 
  -3  15   8      194.61      199.93     74.33 o 
  -2  15   8       29.63       55.54     73.86 o 
  -1  15   8       26.20       90.04     79.85 o 
   0  15   8        5.03       -9.51     65.07 o 
   1  15   8        9.57       -9.16     70.61 o 
   2  15   8       51.15       87.47     82.51 o 
   3  15   8       25.59      -22.36     68.22 o 
   4  15   8        1.72        5.62     81.61 o 
 -15   1   9       18.81       26.18     34.38 o 
 -14   1   9       60.94       57.95     34.22 o 
 -13   1   9      231.18      193.00     38.52 o 
 -12   1   9      217.46      223.26     38.08 o 
 -11   1   9      127.96      132.44     30.64 o 
 -10   1   9      266.09      227.00     34.24 o 
  -9   1   9     1402.43     1271.64     62.06 o 
  -8   1   9      187.14      210.79     33.77 o 
  -7   1   9     3440.02     3361.18    122.59 o 
  -6   1   9     1145.70     1118.82     99.52 o 
  -5   1   9     2567.05     2549.66     92.40 o 
  -4   1   9       31.67        4.89     15.37 o 
  -3   1   9     2078.17     2248.07     69.51 o 
  -2   1   9     3742.99     3700.37    258.84 o 
  -1   1   9     3207.62     2447.71    692.21 o 
   0   1   9      919.00      509.16    235.75 o 
   1   1   9      866.82      968.36     34.38 o 
   2   1   9       15.44       10.01     10.24 o 
   3   1   9     1035.03     1003.36     52.50 o 
   4   1   9      791.13      858.65     35.61 o 
   5   1   9     1258.65     1198.92     42.59 o 
   6   1   9     1182.73     1102.05     51.67 o 
   7   1   9      634.96      670.67     47.08 o 
   8   1   9     1027.82      906.69     65.87 o 
   9   1   9      727.74      677.01     73.43 o 
  10   1   9       72.68       77.06     38.19 o 
  11   1   9       14.90        9.30     31.57 o 
  12   1   9      318.02      395.37     84.13 o 
  13   1   9      116.98      218.61     68.37 o 
 -15   2   9       47.07       55.29     40.36 o 
 -14   2   9       17.74       25.54     32.04 o 
 -13   2   9       66.11       68.41     34.27 o 
 -12   2   9        7.74       -0.52     25.98 o 
 -11   2   9      800.50      767.11     55.26 o 
 -10   2   9      649.45      609.74     48.58 o 
  -9   2   9      555.12      496.38     48.06 o 
  -8   2   9     1722.50     1603.60     66.58 o 
  -7   2   9     3481.69     3185.07    123.25 o 
  -6   2   9      962.56      842.82     47.27 o 
  -5   2   9       39.92       34.05     16.48 o 
  -4   2   9    16497.06    16688.83    706.10 o 
  -3   2   9     1133.87      954.59    142.44 o 
  -2   2   9     2404.58     2114.90     69.79 o 
  -1   2   9     1153.94     1147.30     97.99 o 
   0   2   9     8741.55     9170.86    525.46 o 
   1   2   9      111.24       65.85     20.01 o 
   2   2   9      573.83      453.35     41.13 o 
   3   2   9     7105.94     7319.80    258.81 o 
   4   2   9        2.16        8.13     11.05 o 
   5   2   9      649.18      571.37     30.74 o 
   6   2   9      979.06      968.14     96.44 o 
   7   2   9     2029.38     1949.14     71.62 o 
   8   2   9       53.74       29.91     24.32 o 
   9   2   9      715.52      691.67     74.46 o 
  10   2   9     1491.70     1626.81    189.04 o 
  11   2   9        3.13        5.10     31.09 o 
  12   2   9        0.85       -1.21     33.46 o 
  13   2   9        1.22       16.41     42.41 o 
 -14   3   9       11.93       -8.03     31.62 o 
 -13   3   9        4.31       -3.46     29.52 o 
 -12   3   9      167.82      140.44     38.10 o 
 -11   3   9     1655.24     1300.21    251.01 o 
 -10   3   9      494.24      498.67     67.13 o 
  -9   3   9     1746.75     1583.26     92.67 o 
  -8   3   9     2023.67     1943.20    139.93 o 
  -7   3   9      689.83      637.61     47.54 o 
  -6   3   9      187.82      159.63     25.80 o 
  -5   3   9     5783.43     4664.43    899.34 o 
  -4   3   9      157.29       98.52     23.83 o 
  -3   3   9     9269.21     9312.70    380.61 o 
  -2   3   9      873.27      882.00     45.16 o 
  -1   3   9    21272.47    21277.45    704.13 o 
   0   3   9    19244.09    19837.61    448.87 o 
   1   3   9     1346.39     1054.89    109.81 o 
   2   3   9     3239.76     2751.47    469.29 o 
   3   3   9     3739.11     3725.64    174.75 o 
   4   3   9     8464.78     7607.24    117.39 o 
   5   3   9      713.87      720.39    104.56 o 
   6   3   9      322.50      305.72     41.82 o 
   7   3   9      272.17      259.46     41.72 o 
   8   3   9      528.61      512.69     55.34 o 
   9   3   9      681.03      563.64     69.52 o 
  10   3   9     1542.24     1561.34    138.50 o 
  11   3   9        7.11        9.22     32.84 o 
  12   3   9       29.75       30.73     38.94 o 
  13   3   9      274.32      312.97    101.73 o 
 -14   4   9       85.09       63.11     44.21 o 
 -13   4   9       17.77       32.04     30.41 o 
 -12   4   9     1180.92     1108.24     76.38 o 
 -11   4   9      636.97      575.88     71.48 o 
 -10   4   9       65.69       83.38     34.91 o 
  -9   4   9      292.13      304.57     46.34 o 
  -8   4   9      292.80      298.21     69.41 o 
  -7   4   9      381.14      392.65     36.72 o 
  -6   4   9     4049.66     3989.71    171.03 o 
  -5   4   9       20.37       20.87     14.37 o 
  -4   4   9     6480.77     6494.94    457.13 o 
  -3   4   9     1159.55     1200.20     77.89 o 
  -2   4   9    11370.34    10735.90    457.52 o 
  -1   4   9     1852.92     1559.43     98.67 o 
   0   4   9     8741.51     8898.54    403.83 o 
   1   4   9     5966.03     5953.77    107.80 o 
   2   4   9     9046.38     9366.42    250.90 o 
   3   4   9     3860.56     3984.46     85.15 o 
   4   4   9      800.36      780.48     82.25 o 
   5   4   9     2232.99     2139.67     83.78 o 
   6   4   9       25.30       10.28     19.82 o 
   7   4   9       28.89       23.64     22.35 o 
   8   4   9      139.08      147.15     42.97 o 
   9   4   9        4.66        5.75     25.52 o 
  10   4   9      337.67      310.36     59.90 o 
  11   4   9     1480.73     1391.48    114.10 o 
  12   4   9      243.47      264.50     64.36 o 
  13   4   9      526.85      649.15    151.74 o 
 -14   5   9       40.74       90.94     45.31 o 
 -13   5   9      776.56      813.23     73.86 o 
 -12   5   9       63.92       78.04     34.53 o 
 -11   5   9      466.72      472.88     63.02 o 
 -10   5   9      578.57      663.55     93.35 o 
  -9   5   9       22.52       37.66     30.05 o 
  -8   5   9      173.19      199.61     38.90 o 
  -7   5   9       93.88      102.52     30.97 o 
  -6   5   9     1138.23      777.24    213.34 o 
  -5   5   9     1047.93      951.05     87.80 o 
  -4   5   9        1.65        7.74     13.01 o 
  -3   5   9     6239.48     6371.21    440.39 o 
  -2   5   9      182.92      201.95     21.35 o 
  -1   5   9     8121.65     7983.42    274.89 o 
   0   5   9     4349.95     4096.18    276.96 o 
   1   5   9     2650.61     2730.84    148.23 o 
   2   5   9     2570.61     2627.54     79.61 o 
   3   5   9     1328.79     1383.64     48.60 o 
   4   5   9     2511.37     1377.19    663.20 o 
   5   5   9      263.11      242.36     93.40 o 
   6   5   9      151.03      185.17     36.10 o 
   7   5   9        8.00       15.57     22.68 o 
   8   5   9        7.61       14.01     23.37 o 
   9   5   9      847.78      984.78     93.20 o 
  10   5   9      609.38      614.50     67.96 o 
  11   5   9      158.97      155.36     52.24 o 
  12   5   9     1181.17     1388.44    246.41 o 
  13   5   9       45.01       67.31     44.43 o 
 -14   6   9      222.68      167.06     56.54 o 
 -13   6   9       32.83       24.47     38.73 o 
 -12   6   9      365.47      373.64     67.40 o 
 -11   6   9        6.02       14.68     31.23 o 
 -10   6   9      585.30      512.53     63.28 o 
  -9   6   9     1041.38      970.43    148.32 o 
  -8   6   9     1001.28      920.53     68.45 o 
  -7   6   9      771.52      751.86     77.92 o 
  -6   6   9      366.12      381.42     46.72 o 
  -5   6   9     1178.62     1047.40     62.48 o 
  -4   6   9     2838.17     2606.87    112.97 o 
  -3   6   9      112.47       89.05     43.83 o 
  -2   6   9     5768.37     5703.44    244.32 o 
  -1   6   9       10.15       17.95     12.59 o 
   0   6   9     2145.70     2008.39     86.45 o 
   1   6   9     1892.01     1935.63    114.20 o 
   2   6   9        3.09        6.78     14.12 o 
   3   6   9      615.48      629.63     96.63 o 
   4   6   9       23.63       21.67     18.67 o 
   5   6   9     1254.22      570.32    306.79 o 
   6   6   9      621.99      549.27     74.70 o 
   7   6   9      133.67      161.32     37.09 o 
   8   6   9     2208.34     2088.15    363.74 o 
   9   6   9       84.68       65.68     33.30 o 
  10   6   9       41.56       39.88     31.30 o 
  11   6   9      464.14      527.40    116.45 o 
  12   6   9       38.52       74.30     44.39 o 
 -13   7   9      306.36      397.38     70.36 o 
 -12   7   9        4.55       -3.20     32.53 o 
 -11   7   9       18.96       36.78     33.41 o 
 -10   7   9       82.45       73.88     42.97 o 
  -9   7   9       86.63      111.04     36.71 o 
  -8   7   9      594.48      608.34     62.71 o 
  -7   7   9      743.26      536.91    182.35 o 
  -6   7   9     1782.85     1705.04     92.88 o 
  -5   7   9     1345.32     1325.66    191.64 o 
  -4   7   9     1547.70     1336.79     67.25 o 
  -3   7   9     2842.34     2637.44    130.61 o 
  -2   7   9      361.11      371.45     39.31 o 
  -1   7   9      119.67      119.03     25.85 o 
   0   7   9      171.14      183.95     36.45 o 
   1   7   9      792.80      762.06     43.00 o 
   2   7   9      977.18     1001.78     49.22 o 
   3   7   9      246.06      236.82     37.80 o 
   4   7   9       23.90       36.55     43.56 o 
   5   7   9     1719.34     1741.09     82.15 o 
   6   7   9      192.28      171.21     44.59 o 
   7   7   9     1787.51     1679.98    114.43 o 
   8   7   9        0.16       -3.21     22.96 o 
   9   7   9       39.60       33.70     30.44 o 
  10   7   9       25.29       73.16     37.02 o 
  11   7   9      678.06      715.98    108.89 o 
  12   7   9      423.09      527.07     90.00 o 
 -13   8   9        6.35        4.35     36.43 o 
 -12   8   9      335.12      329.53     75.09 o 
 -11   8   9        1.11       -8.37     33.01 o 
 -10   8   9      368.62      401.08     59.09 o 
  -9   8   9      586.68      549.84     94.95 o 
  -8   8   9      452.48      380.56     82.42 o 
  -7   8   9       79.70       86.16     32.61 o 
  -6   8   9      307.61      276.90    104.79 o 
  -5   8   9     1486.39     1391.76    150.89 o 
  -4   8   9      312.23      363.26    142.28 o 
  -3   8   9        0.94       -3.02     19.61 o 
  -2   8   9     2178.59     2113.31    140.89 o 
  -1   8   9       73.90       99.58     27.79 o 
   0   8   9      220.68      246.95     37.53 o 
   1   8   9      975.25      989.99     88.36 o 
   2   8   9      253.84      222.27     35.03 o 
   3   8   9        5.06        0.43     19.96 o 
   4   8   9       27.77       31.74     24.90 o 
   5   8   9       33.46       36.98     40.51 o 
   6   8   9       70.76       80.63     35.76 o 
   7   8   9       76.60       78.58     49.42 o 
   8   8   9      764.86      724.59     68.65 o 
   9   8   9      363.15      325.25    100.36 o 
  10   8   9       79.82      100.10     40.07 o 
  11   8   9      162.25      164.15     63.23 o 
 -12   9   9      189.48      177.52     56.70 o 
 -11   9   9      176.62      148.05     48.83 o 
 -10   9   9        1.10       25.50     30.75 o 
  -9   9   9      893.39      936.58    102.09 o 
  -8   9   9      253.42      126.22     52.87 o 
  -7   9   9        1.73       51.04     30.00 o 
  -6   9   9       62.63       74.68     52.67 o 
  -5   9   9      130.85      165.17     90.67 o 
  -4   9   9       11.41       15.28     21.84 o 
  -3   9   9      617.97      680.07    174.46 o 
  -2   9   9      431.04      487.23     53.28 o 
  -1   9   9       27.50       51.27     55.43 o 
   0   9   9        4.77       11.09     21.99 o 
   1   9   9     1550.88     1737.94     97.46 o 
   2   9   9      869.91      782.65    221.82 o 
   3   9   9      245.34      282.96     51.95 o 
   4   9   9        5.84       17.60     23.72 o 
   5   9   9      136.47      159.60     37.90 o 
   6   9   9      267.18      233.92     65.60 o 
   7   9   9       21.09       33.06     26.77 o 
   8   9   9      386.63      548.86     62.60 o 
   9   9   9        0.99       23.57     30.01 o 
  10   9   9       15.59       15.47     45.27 o 
  11   9   9      130.77       35.72     62.29 o 
 -11  10   9      109.45      133.15     53.07 o 
 -10  10   9      104.32       84.07     42.76 o 
  -9  10   9      201.02      187.41     45.39 o 
  -8  10   9       37.09       43.73     35.82 o 
  -7  10   9       90.87       64.47     33.01 o 
  -6  10   9       23.21       30.42     30.91 o 
  -5  10   9        0.09      -10.29     24.88 o 
  -4  10   9       85.20       70.47     87.22 o 
  -3  10   9       23.94       10.77     24.49 o 
  -2  10   9        0.50       86.13     31.82 o 
  -1  10   9      769.46      772.45     84.19 o 
   0  10   9      205.73      233.78    104.23 o 
   1  10   9      344.51      210.47    286.37 o 
   2  10   9      538.16      701.71    197.31 o 
   3  10   9      146.53      119.93     91.26 o 
   4  10   9        6.62      -23.17     23.17 o 
   5  10   9        8.30       20.25     25.72 o 
   6  10   9      183.08      204.00     43.72 o 
   7  10   9       29.42       22.45     27.71 o 
   8  10   9        7.93       22.12     28.60 o 
   9  10   9      182.69      201.68     65.35 o 
  10  10   9        7.82       -5.48     49.39 o 
 -11  11   9       80.36      122.24     49.09 o 
 -10  11   9        2.03       25.63     37.98 o 
  -9  11   9       67.29       64.73     35.69 o 
  -8  11   9       92.16       65.75     34.17 o 
  -7  11   9       42.28       36.88     30.16 o 
  -6  11   9       48.56       24.96     30.55 o 
  -5  11   9       27.80       23.74     31.39 o 
  -4  11   9      177.18      164.32     39.70 o 
  -3  11   9       46.98       39.19     30.16 o 
  -2  11   9       64.03       60.54     32.36 o 
  -1  11   9      248.15      271.79     50.61 o 
   0  11   9       67.77       93.63     63.64 o 
   1  11   9       91.08      116.50    113.61 o 
   2  11   9        9.25       60.18     38.10 o 
   3  11   9      122.86       85.20     80.07 o 
   4  11   9      190.43      177.45     54.68 o 
   5  11   9       22.51       57.80     42.90 o 
   6  11   9       98.64      120.55     37.41 o 
   7  11   9        4.61        3.76     40.26 o 
   8  11   9      131.42      115.70     66.82 o 
   9  11   9      141.86       70.94     45.02 o 
 -10  12   9      313.80      356.19    100.11 o 
  -9  12   9       11.68       23.74     39.44 o 
  -8  12   9       30.60       -1.63     33.25 o 
  -7  12   9       38.65       31.91     35.66 o 
  -6  12   9      277.26      278.34     55.54 o 
  -5  12   9       12.11       -1.62     27.15 o 
  -4  12   9       25.44        4.38     26.23 o 
  -3  12   9      218.73      265.34     50.82 o 
  -2  12   9      409.69      581.57    219.98 o 
  -1  12   9        8.81       -4.05     28.37 o 
   0  12   9       16.25       73.08     49.46 o 
   1  12   9      336.81      413.46    143.89 o 
   2  12   9       26.12       75.50     46.80 o 
   3  12   9       96.96      120.60     49.00 o 
   4  12   9      209.38      293.15     67.57 o 
   5  12   9       26.46       42.29     70.03 o 
   6  12   9       29.39       27.29     69.41 o 
   7  12   9      168.81      175.35     96.22 o 
   8  12   9        7.32       14.82     82.98 o 
  -8  13   9      129.83      162.18     74.88 o 
  -7  13   9        8.51        6.98     34.65 o 
  -6  13   9       68.76       50.70     44.30 o 
  -5  13   9       23.87       61.54     35.35 o 
  -4  13   9        0.58        9.05     30.13 o 
  -3  13   9      225.81      342.18    129.93 o 
  -2  13   9      152.06       80.01     33.47 o 
  -1  13   9       45.18       75.36     44.83 o 
   0  13   9        8.63       29.22     38.48 o 
   1  13   9      474.19      667.30    203.89 o 
   2  13   9      529.78      498.31    159.70 o 
   3  13   9        2.85      -43.59     56.87 o 
   4  13   9        1.09      -21.56     66.64 o 
   5  13   9       26.15       -0.82     85.15 o 
   6  13   9        7.39      -30.17     70.89 o 
   7  13   9       48.95       40.98     85.68 o 
  -7  14   9       75.52       96.88     43.33 o 
  -6  14   9       30.29       85.61     42.42 o 
  -5  14   9       65.06       87.47     43.26 o 
  -4  14   9      379.36      380.63    104.22 o 
  -3  14   9      197.22      111.75     42.89 o 
  -2  14   9      118.11      112.06     67.52 o 
  -1  14   9       53.69      100.20     49.38 o 
   0  14   9      223.90      317.67     91.58 o 
   1  14   9       39.49       -6.58     65.12 o 
   2  14   9        8.10      -24.57     63.83 o 
   3  14   9       85.39       12.37     70.89 o 
   4  14   9        2.19        7.78     76.25 o 
   5  14   9       70.06       67.75     83.32 o 
  -5  15   9      171.43      202.92     53.39 o 
  -4  15   9      193.06       90.45     42.98 o 
  -3  15   9      797.32      927.61    235.05 o 
  -2  15   9        0.36      -25.23     41.32 o 
  -1  15   9      126.22       17.12     67.08 o 
   0  15   9        4.45      -18.87     68.70 o 
   1  15   9      243.60      230.28    101.50 o 
   2  15   9      266.06      216.46     99.97 o 
   3  15   9       92.56       93.04     86.08 o 
 -15   0  10       93.20      102.76     81.21 o 
 -14   0  10      356.02      390.51     71.39 o 
 -13   0  10      548.78      519.15     75.78 o 
 -12   0  10      939.72      917.40     90.59 o 
 -11   0  10     1659.08     1596.82    105.00 o 
 -10   0  10       88.09      101.92     40.45 o 
  -9   0  10       92.14       88.67     36.85 o 
  -8   0  10     1206.08     1050.17     80.99 o 
  -7   0  10     6563.66     7175.67    260.21 o 
  -6   0  10    15476.51    16209.92   1506.97 o 
  -5   0  10      117.35       96.66     46.75 o 
  -4   0  10     5476.27     5394.66    479.32 o 
  -3   0  10     1945.15     1879.71     94.74 o 
  -2   0  10    21127.65    22783.20   2527.18 o 
  -1   0  10        9.94       18.18     20.35 o 
   0   0  10     4211.74     4160.50    131.11 o 
   1   0  10       11.97       58.23     22.65 o 
   2   0  10       32.54       72.21     22.03 o 
   3   0  10       14.11       40.68     19.87 o 
   4   0  10       83.83       53.73     23.08 o 
   5   0  10      141.80       97.38     27.46 o 
   6   0  10      975.00      896.80     59.11 o 
   7   0  10      785.52      834.58    296.57 o 
   8   0  10     1511.22     1442.18    107.98 o 
   9   0  10      825.76      865.07    104.09 o 
  10   0  10      337.92      367.50    111.55 o 
  11   0  10     1777.71     2310.69    218.45 o 
  12   0  10        5.65        7.21     58.35 o 
  13   0  10      311.96      491.93    136.62 o 
 -15   1  10      489.85      482.23     73.13 o 
 -14   1  10       53.67       31.43     34.64 o 
 -13   1  10      465.18      494.60     60.42 o 
 -12   1  10      447.94      469.48     48.51 o 
 -11   1  10        4.79       11.35     21.72 o 
 -10   1  10      800.85      709.50     52.17 o 
  -9   1  10      369.59      346.27     39.05 o 
  -8   1  10      393.19      369.15     43.42 o 
  -7   1  10     1103.04      996.82     79.53 o 
  -6   1  10     3752.49     3667.22     99.10 o 
  -5   1  10     5954.11     5660.27    132.46 o 
  -4   1  10       31.50       57.98     19.98 o 
  -3   1  10    11581.56    11678.51    713.07 o 
  -2   1  10      512.99      671.76    153.36 o 
  -1   1  10     3783.90     2820.78    693.31 o 
   0   1  10       60.50       19.25     19.68 o 
   1   1  10     1130.14     1001.69     39.84 o 
   2   1  10       13.26       31.52     12.39 o 
   3   1  10     1708.43     1658.41     48.34 o 
   4   1  10     1668.49     1795.17    109.28 o 
   5   1  10     1818.46     1626.71     52.37 o 
   6   1  10     3101.58     2605.92    205.92 o 
   7   1  10     1118.47      987.93     79.21 o 
   8   1  10        0.81       12.63     24.64 o 
   9   1  10      627.01      682.48     75.21 o 
  10   1  10     3083.18     3278.80    336.50 o 
  11   1  10        7.49       19.06     38.68 o 
  12   1  10      124.90      186.95     65.14 o 
  13   1  10      163.96      231.22     70.97 o 
 -14   2  10       21.70       11.21     31.03 o 
 -13   2  10      116.41      108.24     37.97 o 
 -12   2  10      523.33      588.61     62.89 o 
 -11   2  10     1367.79     1241.46     93.63 o 
 -10   2  10      137.48      139.48     29.95 o 
  -9   2  10      776.42      746.34     54.05 o 
  -8   2  10       31.67       38.71     21.78 o 
  -7   2  10     1726.47     1684.29     66.55 o 
  -6   2  10     4902.52     4758.09    170.55 o 
  -5   2  10      258.70      282.77     34.20 o 
  -4   2  10     2498.35     2285.52     92.85 o 
  -3   2  10        7.31       29.67     19.09 o 
  -2   2  10     4086.33     3965.16    457.40 o 
  -1   2  10     3808.09     4215.92    213.00 o 
   0   2  10     5046.39     5276.36    104.91 o 
   1   2  10     2569.32     1694.09    516.31 o 
   2   2  10       43.61       42.37     13.26 o 
   3   2  10     2981.76     2777.84     64.36 o 
   4   2  10       41.49       33.32     14.13 o 
   5   2  10      885.87      927.51     71.33 o 
   6   2  10      582.10      528.68     49.40 o 
   7   2  10       57.00       61.19     27.45 o 
   8   2  10       67.94       96.70     37.02 o 
   9   2  10      596.85      633.68     90.72 o 
  10   2  10       14.15       30.32     34.69 o 
  11   2  10     1620.42     1703.62    215.37 o 
  12   2  10        3.96       36.12     43.87 o 
  13   2  10      855.69     1169.08    131.36 o 
 -14   3  10      426.62      438.07     59.84 o 
 -13   3  10        1.65        3.38     27.79 o 
 -12   3  10      270.53      255.73     62.86 o 
 -11   3  10       75.55       53.99     31.18 o 
 -10   3  10      938.33      909.72     82.94 o 
  -9   3  10       52.51       45.97     22.24 o 
  -8   3  10     1366.14     1370.60     62.07 o 
  -7   3  10       34.13       34.58     18.39 o 
  -6   3  10        5.32        8.12     16.37 o 
  -5   3  10     1606.19     1568.95    156.75 o 
  -4   3  10       28.88       21.44     14.92 o 
  -3   3  10     1035.30      894.96     87.89 o 
  -2   3  10     7241.14     7061.19    337.97 o 
  -1   3  10     2397.26     2306.81    198.57 o 
   0   3  10     4715.09     4406.65    181.17 o 
   1   3  10      714.78      672.06     30.70 o 
   2   3  10     4320.69     3575.21    757.05 o 
   3   3  10       49.51       59.22     13.41 o 
   4   3  10     3790.88     3604.87    101.73 o 
   5   3  10       33.55       40.28     23.04 o 
   6   3  10      364.27      351.51     44.83 o 
   7   3  10       54.44       31.54     23.62 o 
   8   3  10      311.55      320.81     47.58 o 
   9   3  10      540.51      472.01     78.59 o 
  10   3  10      505.95      490.37     71.66 o 
  11   3  10      109.01       65.80     41.56 o 
  12   3  10      925.14     1054.62    102.95 o 
  13   3  10        0.16      -10.91     43.82 o 
 -14   4  10      122.61      120.46     40.15 o 
 -13   4  10       80.84       40.45     33.17 o 
 -12   4  10       26.89       42.18     30.95 o 
 -11   4  10       81.11       87.96     46.36 o 
 -10   4  10      496.93      435.14     59.06 o 
  -9   4  10       12.40       27.04     25.44 o 
  -8   4  10      112.91      117.73     32.46 o 
  -7   4  10      166.42      143.37     34.74 o 
  -6   4  10      493.05      345.32     71.13 o 
  -5   4  10        0.11       16.14     15.05 o 
  -4   4  10     3404.42     3268.95    134.14 o 
  -3   4  10     3330.48     3175.33    184.52 o 
  -2   4  10        2.43       26.36     14.65 o 
  -1   4  10      957.23      765.42     48.63 o 
   0   4  10      385.61      353.77     51.41 o 
   1   4  10     2591.95     2499.15    257.30 o 
   2   4  10       51.57       51.27     17.23 o 
   3   4  10      330.92      208.14     71.88 o 
   4   4  10       52.50       74.09     23.47 o 
   5   4  10     1977.19     1965.95    125.76 o 
   6   4  10     1422.47     1408.68     73.96 o 
   7   4  10      207.93      151.38     35.29 o 
   8   4  10       59.68       87.50     32.32 o 
   9   4  10       25.85       23.82     29.49 o 
  10   4  10      126.73      146.09     47.20 o 
  11   4  10        5.16        9.80     34.00 o 
  12   4  10       94.38       93.91     46.19 o 
 -14   5  10        1.11      -29.64     37.26 o 
 -13   5  10       97.27      114.87     39.08 o 
 -12   5  10      446.62      505.32     61.87 o 
 -11   5  10      183.08      157.00     62.72 o 
 -10   5  10       46.53       50.95     34.41 o 
  -9   5  10      120.99      110.10     33.92 o 
  -8   5  10       33.67       52.24     27.84 o 
  -7   5  10     3864.83     3525.11    130.30 o 
  -6   5  10     1153.96     1025.60    120.64 o 
  -5   5  10      632.86      597.03    130.24 o 
  -4   5  10      663.31      745.60     58.34 o 
  -3   5  10     1271.85     1364.64    130.90 o 
  -2   5  10      701.94      642.34     35.26 o 
  -1   5  10      123.81       79.07     48.29 o 
   0   5  10      139.54      162.08     80.27 o 
   1   5  10      482.54      487.51     35.76 o 
   2   5  10     1940.93     1941.67     60.68 o 
   3   5  10     3946.22     3746.97    113.02 o 
   4   5  10      689.96      338.61    161.98 o 
   5   5  10      262.50      210.84     36.74 o 
   6   5  10     1486.97     1426.89     95.49 o 
   7   5  10     1350.25     1382.44    115.72 o 
   8   5  10       35.70       28.90     28.96 o 
   9   5  10      747.43      771.21     75.55 o 
  10   5  10      319.07      400.20    134.38 o 
  11   5  10      557.25      598.73     87.54 o 
  12   5  10       20.55       47.80     39.95 o 
 -13   6  10        5.07        4.58     31.85 o 
 -12   6  10       74.40       71.96     41.49 o 
 -11   6  10      677.64      701.22     74.98 o 
 -10   6  10       61.25       70.57     33.79 o 
  -9   6  10      185.56      217.42     45.05 o 
  -8   6  10      172.48      151.75     57.87 o 
  -7   6  10      218.89      155.37     65.52 o 
  -6   6  10      497.78      441.49    114.27 o 
  -5   6  10       44.32       48.32     23.20 o 
  -4   6  10      778.56      812.34    255.09 o 
  -3   6  10      953.86      949.23     54.62 o 
  -2   6  10       41.90       46.58     15.81 o 
  -1   6  10      372.05      334.68     31.89 o 
   0   6  10       39.41       65.85     20.73 o 
   1   6  10       51.00       64.49     18.80 o 
   2   6  10      206.41      226.82     28.01 o 
   3   6  10        5.59        4.08     18.19 o 
   4   6  10      235.51      268.87     40.32 o 
   5   6  10      216.77      102.79     61.05 o 
   6   6  10     1469.09      942.01    319.11 o 
   7   6  10        0.02        7.23     21.76 o 
   8   6  10      192.54      196.14     41.36 o 
   9   6  10      187.20      264.02     73.74 o 
  10   6  10      180.34      166.27     44.83 o 
  11   6  10      479.42      542.82    152.75 o 
  12   6  10      264.97      218.34     58.82 o 
 -13   7  10       53.41       82.15     42.39 o 
 -12   7  10        4.45        4.42     34.35 o 
 -11   7  10       19.67       -5.26     31.62 o 
 -10   7  10      345.12      367.35     58.64 o 
  -9   7  10      236.16      223.18     47.21 o 
  -8   7  10       21.83       36.28     26.81 o 
  -7   7  10       82.34       95.12     40.68 o 
  -6   7  10      624.78      605.22     57.68 o 
  -5   7  10     2721.07     2565.32    333.42 o 
  -4   7  10        9.30       -4.46     18.86 o 
  -3   7  10      248.02      254.14    112.91 o 
  -2   7  10        0.45      -12.06     16.43 o 
  -1   7  10     2854.15     2817.95    472.20 o 
   0   7  10      540.73      545.50     38.83 o 
   1   7  10       16.75        6.67     19.78 o 
   2   7  10      390.69      385.26     44.13 o 
   3   7  10      366.11      381.92     45.42 o 
   4   7  10      890.14      822.77     62.27 o 
   5   7  10      284.26      342.56     47.36 o 
   6   7  10      182.47       78.32     50.33 o 
   7   7  10       68.36      106.29     54.85 o 
   8   7  10       35.24       58.47     31.48 o 
   9   7  10      489.32      503.88     90.08 o 
  10   7  10       88.82       89.92     39.35 o 
  11   7  10        0.62       41.17     36.59 o 
 -12   8  10       18.96       23.18     35.82 o 
 -11   8  10        3.73       24.84     34.25 o 
 -10   8  10      282.96      272.21     54.28 o 
  -9   8  10       17.38       15.36     30.35 o 
  -8   8  10      926.93      718.01    166.52 o 
  -7   8  10      110.31      135.84     36.47 o 
  -6   8  10     2224.50     2261.74    176.01 o 
  -5   8  10        1.95       -8.40     20.36 o 
  -4   8  10     5426.00     5066.64    599.60 o 
  -3   8  10        1.96       -5.67     19.85 o 
  -2   8  10     2445.41     2628.89    259.98 o 
  -1   8  10      642.80      636.27     89.55 o 
   0   8  10     1813.80     1997.81    387.88 o 
   1   8  10      126.33      147.46     26.92 o 
   2   8  10       50.58       22.77     22.11 o 
   3   8  10     1685.48     1907.33    190.93 o 
   4   8  10       43.84       51.86     24.22 o 
   5   8  10        1.39       -0.73     22.49 o 
   6   8  10     1489.02     1599.25    160.86 o 
   7   8  10       26.40        0.13     26.29 o 
   8   8  10      910.81     1079.50    160.42 o 
   9   8  10       60.14       67.88     41.05 o 
  10   8  10      305.07      291.09     54.67 o 
  11   8  10      116.92      127.22     93.95 o 
 -12   9  10       17.22       26.56     41.10 o 
 -11   9  10       13.04       46.78     35.72 o 
 -10   9  10      248.65      252.78     51.52 o 
  -9   9  10      384.82      340.69     83.99 o 
  -8   9  10        6.79       -7.79     25.12 o 
  -7   9  10     2166.82     2032.40     97.46 o 
  -6   9  10        6.44       14.65     27.03 o 
  -5   9  10     4208.02     3983.52    128.76 o 
  -4   9  10       75.06       89.02     32.62 o 
  -3   9  10      821.68     1044.37    100.00 o 
  -2   9  10      512.85      562.57    110.63 o 
  -1   9  10     5520.06     5689.87    396.82 o 
   0   9  10     1842.87     2024.44    292.62 o 
   1   9  10      157.31      104.57    101.61 o 
   2   9  10     1401.35     1414.84    183.95 o 
   3   9  10      197.35      215.88     48.99 o 
   4   9  10      202.95      220.85     66.33 o 
   5   9  10      420.06      443.52     73.73 o 
   6   9  10       84.06      134.51     37.84 o 
   7   9  10     1086.16     1181.31     81.82 o 
   8   9  10       17.03       24.81     27.38 o 
   9   9  10      493.26      516.11     64.34 o 
  10   9  10       78.27      102.29     41.51 o 
 -11  10  10       23.73       48.09     40.56 o 
 -10  10  10       61.30       57.50     38.85 o 
  -9  10  10      725.61      665.96    110.67 o 
  -8  10  10      467.78      554.20     66.12 o 
  -7  10  10       84.65       85.18     37.12 o 
  -6  10  10      660.72      656.22     71.66 o 
  -5  10  10      553.66      449.92     55.48 o 
  -4  10  10     2222.84     2496.09    310.88 o 
  -3  10  10     4136.71     4115.91    392.54 o 
  -2  10  10     1777.46     1942.35    265.49 o 
  -1  10  10      930.00     1035.72    140.84 o 
   0  10  10       17.41       20.18     25.34 o 
   1  10  10     1811.50     1811.03    264.88 o 
   2  10  10       73.30       39.02     35.50 o 
   3  10  10     1967.57     1296.33    158.75 o 
   4  10  10        9.72       35.96     64.96 o 
   5  10  10      955.65     1201.70    227.42 o 
   6  10  10      621.57      713.31     80.22 o 
   7  10  10       15.76       35.92     30.77 o 
   8  10  10      450.13      503.67     63.49 o 
   9  10  10       28.77       26.10     48.38 o 
  10  10  10       18.18       -5.22     49.18 o 
 -10  11  10      240.89      174.14     52.03 o 
  -9  11  10       21.88       33.27     38.92 o 
  -8  11  10      429.27      444.08     63.71 o 
  -7  11  10      212.93      181.38     51.99 o 
  -6  11  10       12.58        6.67     33.33 o 
  -5  11  10      626.84      796.27    172.35 o 
  -4  11  10      165.26      174.13     42.25 o 
  -3  11  10      413.89      489.96     86.15 o 
  -2  11  10     1427.96     1696.06    280.73 o 
  -1  11  10      725.68      944.56    104.99 o 
   0  11  10     1249.72     1466.06    106.24 o 
   1  11  10      139.51       45.24     31.88 o 
   2  11  10     3481.91     3678.83    371.87 o 
   3  11  10      106.35       94.59     45.97 o 
   4  11  10      462.93      619.18     99.23 o 
   5  11  10       27.34       31.89     43.82 o 
   6  11  10      446.16      454.35     87.38 o 
   7  11  10      380.84      370.83     76.62 o 
   8  11  10      176.60      166.84     63.97 o 
   9  11  10        2.83       21.73     49.77 o 
  -9  12  10      465.32      488.24     68.99 o 
  -8  12  10      203.00      228.44     52.54 o 
  -7  12  10        3.80       -5.94     31.41 o 
  -6  12  10       42.29       46.20     36.52 o 
  -5  12  10      250.71      189.27     43.64 o 
  -4  12  10     1117.21     1386.18    232.08 o 
  -3  12  10      100.45      105.30     37.78 o 
  -2  12  10      182.86      272.06     71.92 o 
  -1  12  10      456.88      470.43     72.83 o 
   0  12  10      685.85      458.87    109.70 o 
   1  12  10      735.57      820.23     91.93 o 
   2  12  10       19.03       14.92     37.62 o 
   3  12  10      413.29      456.67     80.80 o 
   4  12  10       66.21       22.25     42.53 o 
   5  12  10      169.06      199.52     63.88 o 
   6  12  10      179.97      127.85     84.71 o 
   7  12  10        3.02        7.55     76.92 o 
   8  12  10      127.53      100.38     91.04 o 
  -8  13  10      139.71      136.45     50.47 o 
  -7  13  10      171.00      246.09     58.38 o 
  -6  13  10      112.82      128.02     41.13 o 
  -5  13  10      361.76      375.84     91.79 o 
  -4  13  10       58.73       73.70     38.74 o 
  -3  13  10     1142.68     1492.69    260.40 o 
  -2  13  10        6.67       -0.58     30.29 o 
  -1  13  10        1.45       28.59     39.25 o 
   0  13  10       37.13       83.44     49.19 o 
   1  13  10       55.68       55.22     47.14 o 
   2  13  10        4.30       33.79     43.30 o 
   3  13  10       81.94       92.58     52.12 o 
   4  13  10        8.26        8.92     70.28 o 
   5  13  10       49.40       45.05     79.94 o 
   6  13  10        4.45       21.88     80.73 o 
  -6  14  10       31.63       75.61     39.24 o 
  -5  14  10        6.59       -4.61     32.06 o 
  -4  14  10      143.27      155.03     71.07 o 
  -3  14  10      173.88      130.82     44.91 o 
  -2  14  10       51.25       73.00     56.07 o 
  -1  14  10        9.30       -7.50     38.56 o 
   0  14  10       75.00       96.95     51.24 o 
   1  14  10       85.24       93.56     54.52 o 
   2  14  10        3.59       -4.24     69.93 o 
   3  14  10        1.99        9.28     70.04 o 
   4  14  10      219.95      279.36    111.71 o 
   5  14  10      200.91      211.58    100.32 o 
  -4  15  10       36.67       23.68     37.58 o 
  -3  15  10       61.81      101.07     78.99 o 
  -2  15  10        5.86       10.20     44.64 o 
  -1  15  10        8.16      -20.07     69.15 o 
   0  15  10        1.85       -0.93     68.48 o 
   1  15  10        6.33       35.55     79.77 o 
   2  15  10       17.45       50.07     81.08 o 
 -14   1  11        3.26       13.38     34.81 o 
 -13   1  11      193.68      178.28     45.72 o 
 -12   1  11       71.68       71.51     28.97 o 
 -11   1  11      368.29      357.47     44.62 o 
 -10   1  11        3.06       -2.72     20.16 o 
  -9   1  11      106.05      110.30     28.57 o 
  -8   1  11      871.91      813.48     57.67 o 
  -7   1  11     3086.55     3210.08     98.59 o 
  -6   1  11        8.85       13.22     19.21 o 
  -5   1  11     2564.70     2445.47    130.08 o 
  -4   1  11     2153.72     2132.90     83.57 o 
  -3   1  11     1342.17     1403.41     62.00 o 
  -2   1  11      393.78      337.09     45.20 o 
  -1   1  11     1101.91     1012.03    168.55 o 
   0   1  11      225.48      132.02     51.58 o 
   1   1  11       93.15       86.93     17.01 o 
   2   1  11       27.64       23.86     13.50 o 
   3   1  11      449.37      440.35     30.98 o 
   4   1  11       38.49       45.32     16.34 o 
   5   1  11     2197.21     1737.69     76.70 o 
   6   1  11     2134.98     1742.39    186.25 o 
   7   1  11      737.26      722.31     68.70 o 
   8   1  11        1.28       10.77     26.32 o 
   9   1  11     1032.05     1054.32    170.78 o 
  10   1  11      549.66      716.56     99.78 o 
  11   1  11      263.77      428.38     87.12 o 
  12   1  11       53.44      108.39     52.64 o 
  13   1  11      261.32      301.97     79.95 o 
 -14   2  11       72.33       55.50     37.29 o 
 -13   2  11      563.79      580.37     64.47 o 
 -12   2  11        1.15       -3.36     26.84 o 
 -11   2  11      278.46      266.76     46.01 o 
 -10   2  11      347.71      348.16     41.75 o 
  -9   2  11     1284.65     1289.12     65.46 o 
  -8   2  11      999.21      910.17     55.83 o 
  -7   2  11       63.86       60.52     23.20 o 
  -6   2  11     4069.82     3656.11    100.67 o 
  -5   2  11     2378.50     2340.46     84.86 o 
  -4   2  11       88.63       83.70     22.81 o 
  -3   2  11      298.96      319.80     36.41 o 
  -2   2  11     6571.65     6764.22    227.55 o 
  -1   2  11     6757.62     7276.29    200.74 o 
   0   2  11      116.91      171.70     37.61 o 
   1   2  11      315.10      218.20     76.34 o 
   2   2  11      221.24      226.40     31.38 o 
   3   2  11     1274.56     1150.37     42.13 o 
   4   2  11     1026.40      876.55     37.94 o 
   5   2  11      576.07      525.42     64.59 o 
   6   2  11      281.35      350.48     59.99 o 
   7   2  11      768.51      775.94     60.78 o 
   8   2  11     3658.95     4038.22    177.92 o 
   9   2  11     1908.54     1833.47    273.79 o 
  10   2  11       51.40      126.35     45.29 o 
  11   2  11      307.09      441.11     88.30 o 
  12   2  11      247.94      384.21     83.79 o 
 -14   3  11       13.41        7.66     32.09 o 
 -13   3  11       11.89        4.54     29.58 o 
 -12   3  11      299.19      313.51     53.95 o 
 -11   3  11      884.49      940.53     73.86 o 
 -10   3  11       78.15       91.30     36.42 o 
  -9   3  11       25.55       34.22     28.62 o 
  -8   3  11      470.34      472.84     45.34 o 
  -7   3  11     2546.36     2461.87     78.93 o 
  -6   3  11      312.51      200.27     48.02 o 
  -5   3  11     3877.09     3785.77    266.65 o 
  -4   3  11     2000.55     1958.32     70.64 o 
  -3   3  11      589.71      542.52     41.56 o 
  -2   3  11     2490.02     2358.09    110.35 o 
  -1   3  11      841.90      796.74     45.26 o 
   0   3  11     2647.24     2935.93    184.20 o 
   1   3  11       56.29       86.20     19.24 o 
   2   3  11     2437.99     1669.57    449.61 o 
   3   3  11      967.21      901.06     54.39 o 
   4   3  11     1048.65      955.70     58.77 o 
   5   3  11     3413.02     3196.78    307.96 o 
   6   3  11     1230.87     1221.02     69.77 o 
   7   3  11      424.51      433.32     51.72 o 
   8   3  11        8.25       13.01     26.16 o 
   9   3  11     1140.82     1219.61    243.34 o 
  10   3  11     1830.73     1907.38    189.40 o 
  11   3  11       17.50       -2.02     31.55 o 
  12   3  11      549.35      807.23    112.41 o 
 -14   4  11      140.65      145.55     43.56 o 
 -13   4  11       67.67       19.19     30.52 o 
 -12   4  11       20.99       31.51     30.18 o 
 -11   4  11     1536.62     1451.93    121.97 o 
 -10   4  11     2501.22     2471.72    110.02 o 
  -9   4  11      519.82      532.45     61.39 o 
  -8   4  11      267.92      235.92     54.88 o 
  -7   4  11     1113.71     1025.69     76.00 o 
  -6   4  11     7348.16     7178.85    378.28 o 
  -5   4  11        1.36        3.20     14.90 o 
  -4   4  11       46.39       66.21     20.21 o 
  -3   4  11        5.21        0.32     14.74 o 
  -2   4  11     1681.21     1550.32     59.59 o 
  -1   4  11     8319.87     8155.66    281.27 o 
   0   4  11     1614.96     1586.93     59.08 o 
   1   4  11     1268.91     1209.35     51.61 o 
   2   4  11       12.93       12.85     14.66 o 
   3   4  11     3219.64     2019.22   1000.13 o 
   4   4  11     5473.04     5101.81    288.47 o 
   5   4  11      242.18      261.45     40.84 o 
   6   4  11      222.69      238.83     48.98 o 
   7   4  11        1.14       -3.43     21.53 o 
   8   4  11      474.84      475.36     91.29 o 
   9   4  11     1247.76     1487.54    186.94 o 
  10   4  11        0.84       34.51     34.40 o 
  11   4  11      861.14     1007.82    165.28 o 
  12   4  11       46.88       30.28     35.18 o 
 -14   5  11      208.40      221.95     49.67 o 
 -13   5  11       62.88       69.79     36.81 o 
 -12   5  11      384.71      189.59     86.58 o 
 -11   5  11      258.93      242.87     50.86 o 
 -10   5  11     1456.22     1331.25     87.01 o 
  -9   5  11      737.96      703.43     68.45 o 
  -8   5  11     1711.08     1520.33    149.31 o 
  -7   5  11     2447.60     1728.31    492.29 o 
  -6   5  11       39.07       29.96     22.43 o 
  -5   5  11     4415.60     3967.02    171.77 o 
  -4   5  11      645.71      605.69     50.49 o 
  -3   5  11     2101.81     2337.37    223.28 o 
  -2   5  11      733.26      721.30     78.50 o 
  -1   5  11     1244.98     1291.70     87.38 o 
   0   5  11     3604.05     3471.55    156.39 o 
   1   5  11       67.88       56.18     18.24 o 
   2   5  11      883.80      877.41     45.51 o 
   3   5  11      550.79      551.28     50.60 o 
   4   5  11      135.00       52.55     39.08 o 
   5   5  11     1991.64     1851.65    166.44 o 
   6   5  11       63.41       43.81     26.97 o 
   7   5  11      124.63      125.23     62.90 o 
   8   5  11     1527.33     1506.00    234.23 o 
   9   5  11      487.47      582.22    122.38 o 
  10   5  11      902.41     1051.35    167.66 o 
  11   5  11      295.91      233.79     58.30 o 
  12   5  11      358.83      409.25     75.39 o 
 -13   6  11      277.25      255.44     49.66 o 
 -12   6  11       25.34       19.42     33.93 o 
 -11   6  11       63.63       54.56     34.59 o 
 -10   6  11      195.86      183.40     44.13 o 
  -9   6  11     1007.06      938.05     77.31 o 
  -8   6  11      799.51      757.18     68.28 o 
  -7   6  11      281.18      248.63     46.55 o 
  -6   6  11     5490.91     4905.85    133.92 o 
  -5   6  11       82.36       94.27     28.19 o 
  -4   6  11     6531.18     5964.77    191.03 o 
  -3   6  11      245.39      199.82     32.59 o 
  -2   6  11     3001.04     2922.36    144.84 o 
  -1   6  11      212.01      157.84     25.95 o 
   0   6  11     1777.67     1848.63    130.58 o 
   1   6  11      700.37      703.44     43.46 o 
   2   6  11     1032.89     1070.40    124.60 o 
   3   6  11       62.54       56.59     22.93 o 
   4   6  11      828.30      844.03     61.17 o 
   5   6  11      432.23      210.35    108.46 o 
   6   6  11      456.01      504.25     56.29 o 
   7   6  11     1314.25     1388.12    133.13 o 
   8   6  11       38.66       39.13     29.30 o 
   9   6  11      776.59      938.70    140.84 o 
  10   6  11      466.63      581.09    123.94 o 
  11   6  11      948.82     1032.42    100.58 o 
 -13   7  11       12.30        3.03     37.37 o 
 -12   7  11       98.41      116.12     44.93 o 
 -11   7  11      122.81      113.12     42.76 o 
 -10   7  11      576.07      542.53     66.43 o 
  -9   7  11      978.28      946.73     77.80 o 
  -8   7  11       16.47       31.05     29.47 o 
  -7   7  11     1093.39      994.64     70.65 o 
  -6   7  11      206.04      180.84     38.66 o 
  -5   7  11     4941.12     4553.73    243.16 o 
  -4   7  11       86.70       75.11     30.05 o 
  -3   7  11     2428.48     2047.40    122.76 o 
  -2   7  11      344.36      341.98     77.24 o 
  -1   7  11     4518.90     4121.46    152.23 o 
   0   7  11       54.43       25.63     31.32 o 
   1   7  11      666.33      646.86     77.11 o 
   2   7  11      217.89      226.88     37.44 o 
   3   7  11        7.59        8.13     19.66 o 
   4   7  11      306.21      320.90     73.19 o 
   5   7  11        7.51       14.45     21.86 o 
   6   7  11      226.22      105.41     77.83 o 
   7   7  11      817.71      624.96    153.98 o 
   8   7  11     1193.78     1124.68     80.61 o 
   9   7  11       58.80       56.66     31.23 o 
  10   7  11      575.82      612.17     71.98 o 
  11   7  11      244.00      304.90     63.41 o 
 -12   8  11       52.11       11.92     36.62 o 
 -11   8  11       15.11       -6.60     27.89 o 
 -10   8  11       52.83       81.98     37.44 o 
  -9   8  11     1502.85     1392.99    283.64 o 
  -8   8  11      887.62      915.82     75.50 o 
  -7   8  11      115.19      110.32     35.26 o 
  -6   8  11      957.12      963.59    197.06 o 
  -5   8  11       47.73       85.00     31.17 o 
  -4   8  11     2314.96     2213.08    252.10 o 
  -3   8  11      528.13      463.27    101.90 o 
  -2   8  11      167.94      151.66     44.21 o 
  -1   8  11      168.88      164.07     50.52 o 
   0   8  11     2451.84     2438.12     93.58 o 
   1   8  11      607.59      597.62     71.37 o 
   2   8  11      403.37      415.98     54.76 o 
   3   8  11      109.30       91.67     30.66 o 
   4   8  11      209.83      313.43     57.03 o 
   5   8  11       23.05       22.64     24.20 o 
   6   8  11     1036.25      981.08     96.51 o 
   7   8  11      613.81      346.24    189.78 o 
   8   8  11       58.89       55.83     37.52 o 
   9   8  11       29.54       32.41     32.19 o 
  10   8  11      117.97      113.88     39.65 o 
 -12   9  11       98.59      140.80     50.96 o 
 -11   9  11       12.00       -0.05     30.65 o 
 -10   9  11      836.03      867.46     81.53 o 
  -9   9  11      223.42      214.55     51.29 o 
  -8   9  11      158.96      172.36     42.17 o 
  -7   9  11       32.31       28.25     25.80 o 
  -6   9  11      586.01      577.25     61.66 o 
  -5   9  11      241.61      297.03    105.45 o 
  -4   9  11        4.09       13.14     28.21 o 
  -3   9  11       22.32       25.32     28.12 o 
  -2   9  11      629.30      610.16     59.25 o 
  -1   9  11        4.25       33.35     26.36 o 
   0   9  11       52.89       30.46     49.44 o 
   1   9  11        8.04       17.47     29.88 o 
   2   9  11     2012.58     1990.83    115.38 o 
   3   9  11      191.76      216.12     49.90 o 
   4   9  11       21.76       34.45     26.83 o 
   5   9  11       18.32       45.80     28.90 o 
   6   9  11      416.47      474.43     89.71 o 
   7   9  11       26.13       21.31     34.23 o 
   8   9  11      241.76      220.30     46.83 o 
   9   9  11      170.00      205.66     56.05 o 
  10   9  11       80.16      124.45     75.47 o 
 -11  10  11        6.85       -3.67     35.33 o 
 -10  10  11       96.20      113.07     44.39 o 
  -9  10  11      194.64      204.20     44.56 o 
  -8  10  11      163.32      173.21     41.64 o 
  -7  10  11       11.54       37.91     29.84 o 
  -6  10  11       98.68      121.21     72.60 o 
  -5  10  11      125.69      136.73     41.46 o 
  -4  10  11        1.63      -15.16     26.51 o 
  -3  10  11      223.89      188.48     65.28 o 
  -2  10  11      224.21      242.41     55.45 o 
  -1  10  11      155.24      143.36     35.26 o 
   0  10  11        4.51       27.40     34.07 o 
   1  10  11      518.25      573.66    171.80 o 
   2  10  11      544.14      551.29     77.59 o 
   3  10  11       21.68       37.21     39.92 o 
   4  10  11       32.32       31.77     60.66 o 
   5  10  11      359.30      402.35     56.63 o 
   6  10  11       55.66       75.97     34.54 o 
   7  10  11       22.64       11.86     30.59 o 
   8  10  11        0.54      -16.79     28.34 o 
   9  10  11       27.95       16.72     50.76 o 
 -10  11  11       85.15      155.55     48.72 o 
  -9  11  11        6.30        2.47     33.41 o 
  -8  11  11        0.62       47.81     33.65 o 
  -7  11  11       16.39       66.93     38.19 o 
  -6  11  11      164.23      255.40     54.42 o 
  -5  11  11       13.62       15.57     32.03 o 
  -4  11  11      261.09      263.42     47.53 o 
  -3  11  11       49.07       84.64     36.44 o 
  -2  11  11       32.70       72.21     33.73 o 
  -1  11  11      353.69      367.47     99.27 o 
   0  11  11       17.76       36.22     37.80 o 
   1  11  11       57.20       61.37     38.95 o 
   2  11  11      379.74      291.52    142.47 o 
   3  11  11      252.20      235.51     78.44 o 
   4  11  11        3.09        7.95     40.68 o 
   5  11  11        0.37       12.89     44.90 o 
   6  11  11       41.53       49.32     41.80 o 
   7  11  11      394.98      406.56     73.35 o 
   8  11  11        6.47        9.22     46.87 o 
  -9  12  11      450.70      604.72    152.18 o 
  -8  12  11        4.99       51.13     42.24 o 
  -7  12  11      340.34      495.35     71.73 o 
  -6  12  11      160.65      252.71    101.11 o 
  -5  12  11      236.83      236.77     57.84 o 
  -4  12  11       25.90       67.13     36.10 o 
  -3  12  11       23.53       41.45     33.18 o 
  -2  12  11       35.17       27.65     31.86 o 
  -1  12  11       89.43      113.08     46.86 o 
   0  12  11      148.84      149.95     52.93 o 
   1  12  11       72.53       11.61     32.90 o 
   2  12  11       31.56       25.32     42.66 o 
   3  12  11       49.95       19.43     44.15 o 
   4  12  11       86.45       91.65     51.47 o 
   5  12  11       14.17        0.59     46.34 o 
   6  12  11        1.82       29.81     71.09 o 
   7  12  11        2.63      -28.36     71.54 o 
  -7  13  11       21.49       93.59     55.45 o 
  -6  13  11       63.15       72.68     37.36 o 
  -5  13  11      284.49      438.22    196.26 o 
  -4  13  11      172.58      173.45     44.47 o 
  -3  13  11       43.03       73.34     45.18 o 
  -2  13  11       53.48       30.98     41.29 o 
  -1  13  11      218.65      217.91    118.92 o 
   0  13  11        2.68       30.71     37.33 o 
   1  13  11        5.24       44.57     41.51 o 
   2  13  11       30.02       18.72     44.40 o 
   3  13  11       34.10       38.82     48.96 o 
   4  13  11       94.14      116.47     87.45 o 
   5  13  11       15.01       29.97     74.76 o 
   6  13  11        0.64      -17.76     69.53 o 
  -6  14  11      181.09      261.47    115.70 o 
  -5  14  11       53.92       81.82     42.16 o 
  -4  14  11      968.24     1523.94    397.28 o 
  -3  14  11      192.69      202.24     61.12 o 
  -2  14  11       22.24       -3.23     35.81 o 
  -1  14  11       29.45        6.09     42.90 o 
   0  14  11      495.19      683.80    243.93 o 
   1  14  11      203.60      295.78     70.08 o 
   2  14  11      118.43      121.25     87.95 o 
   3  14  11      101.64       54.44     79.51 o 
   4  14  11        5.38       27.95     80.83 o 
  -2  15  11      101.17      134.14     54.42 o 
  -1  15  11       34.68      100.32     55.87 o 
   0  15  11      103.85        7.80     79.10 o 
 -14   0  12      308.66      259.64     95.21 o 
 -13   0  12      795.60      714.64     86.07 o 
 -12   0  12        1.44       12.04     35.73 o 
 -11   0  12     1148.72     1269.26     97.37 o 
 -10   0  12     1448.49     1563.73    104.14 o 
  -9   0  12      763.70      791.49     81.42 o 
  -8   0  12     1613.45     1462.79     96.90 o 
  -7   0  12       15.81       28.22     33.30 o 
  -6   0  12     8486.24     8519.81    235.92 o 
  -5   0  12      440.41      409.25     64.37 o 
  -4   0  12     5157.82     5105.66    679.77 o 
  -3   0  12     4341.85     4697.60    631.52 o 
  -2   0  12    14163.50    13788.32    950.87 o 
  -1   0  12     3005.13     2113.11    687.15 o 
   0   0  12       75.78      103.48     33.70 o 
   1   0  12     2104.82     1751.54    239.16 o 
   2   0  12     5217.60     4419.28    203.94 o 
   3   0  12      223.63      191.74     34.81 o 
   4   0  12     3937.20     3487.35    143.70 o 
   5   0  12     3499.31     3269.98    107.52 o 
   6   0  12     2902.52     2489.74    469.19 o 
   7   0  12     2783.69     2675.09    199.99 o 
   8   0  12     3176.45     3346.86    234.79 o 
   9   0  12     4548.01     5131.03    302.08 o 
  10   0  12      280.55      233.41     92.53 o 
  11   0  12      584.73      609.30    139.95 o 
  12   0  12       58.92       74.89     70.63 o 
 -14   1  12       95.04       81.73     41.25 o 
 -13   1  12      294.94      289.62     54.02 o 
 -12   1  12     1427.11     1332.26     86.48 o 
 -11   1  12     1657.52     1684.06     77.69 o 
 -10   1  12      394.05      393.32     45.54 o 
  -9   1  12      518.38      587.80     51.12 o 
  -8   1  12      719.71      588.58     53.27 o 
  -7   1  12    10218.07     9736.44    283.59 o 
  -6   1  12     1624.19     1507.66    151.22 o 
  -5   1  12     2877.67     2760.31    163.75 o 
  -4   1  12      102.59      122.14     28.24 o 
  -3   1  12     6805.12     6691.76    198.62 o 
  -2   1  12      891.20      923.66    108.36 o 
  -1   1  12      891.98      757.77     75.20 o 
   0   1  12     3184.49     2349.55    685.46 o 
   1   1  12      215.13      246.68     25.49 o 
   2   1  12      265.62      262.65     26.71 o 
   3   1  12      518.58      496.93     33.63 o 
   4   1  12      302.65      237.61     27.19 o 
   5   1  12      896.02      820.51     99.38 o 
   6   1  12      688.98      675.15     53.91 o 
   7   1  12      184.58      151.05     38.78 o 
   8   1  12     2048.53     1927.04    105.10 o 
   9   1  12       36.57       40.37     36.29 o 
  10   1  12     1394.77     1626.92    130.71 o 
  11   1  12       38.55       52.63     53.21 o 
  12   1  12      426.04      399.76     85.39 o 
 -14   2  12      171.72      173.68     47.51 o 
 -13   2  12      468.36      390.78     60.37 o 
 -12   2  12      458.04      488.79     63.38 o 
 -11   2  12      478.66      507.41     62.35 o 
 -10   2  12     1755.11     1825.75     95.06 o 
  -9   2  12     1243.37     1284.60     70.31 o 
  -8   2  12     5210.60     4915.50    125.01 o 
  -7   2  12      341.07      345.31     42.04 o 
  -6   2  12     2324.33     2230.91     88.07 o 
  -5   2  12        2.50       19.77     19.75 o 
  -4   2  12     2236.35     2212.56     78.24 o 
  -3   2  12       21.52       23.24     18.65 o 
  -2   2  12       36.24       32.09     19.94 o 
  -1   2  12     1780.88     2060.69    162.23 o 
   0   2  12      755.34      701.39     47.35 o 
   1   2  12       21.34       15.57     11.84 o 
   2   2  12      589.88      535.54     33.24 o 
   3   2  12      389.70      437.88     31.14 o 
   4   2  12     4227.44     3897.79    108.01 o 
   5   2  12     1093.38     1008.76     61.39 o 
   6   2  12      148.57      157.77     33.76 o 
   7   2  12       35.73       18.84     26.63 o 
   8   2  12      675.13      652.81    139.51 o 
   9   2  12     2068.03     2002.17    284.33 o 
  10   2  12      167.26      101.83     51.34 o 
  11   2  12       34.71       35.26     42.80 o 
  12   2  12       44.79        3.05     37.25 o 
 -14   3  12        1.76      -15.37     29.02 o 
 -13   3  12       34.48       12.15     31.05 o 
 -12   3  12      509.11      520.26     62.19 o 
 -11   3  12      556.25      481.00     59.30 o 
 -10   3  12       48.08       46.26     32.45 o 
  -9   3  12     2122.58     1995.13     97.17 o 
  -8   3  12      574.60      648.91    159.55 o 
  -7   3  12      543.54      495.56     44.13 o 
  -6   3  12       81.05       89.60     25.83 o 
  -5   3  12     1233.73     1126.74     65.82 o 
  -4   3  12      644.11      615.48     55.80 o 
  -3   3  12       62.36       92.53     23.89 o 
  -2   3  12      132.58      175.84     30.48 o 
  -1   3  12        0.35       -2.66     19.21 o 
   0   3  12      959.62      966.32    107.79 o 
   1   3  12     4701.44     4094.46    194.53 o 
   2   3  12      434.18      222.20     65.85 o 
   3   3  12      541.39      460.07     37.20 o 
   4   3  12       13.55       17.21     19.73 o 
   5   3  12     3689.08     3502.04    126.63 o 
   6   3  12      115.03      122.34     31.54 o 
   7   3  12       73.93       60.18     28.78 o 
   8   3  12      268.59      315.97     57.62 o 
   9   3  12      141.20      207.57     81.72 o 
  10   3  12       75.81       78.26     42.10 o 
  11   3  12       51.85       84.46     47.67 o 
  12   3  12      495.56      634.83    104.04 o 
 -13   4  12       75.99       93.70     38.19 o 
 -12   4  12       30.91       51.92     32.86 o 
 -11   4  12        1.26       17.24     34.80 o 
 -10   4  12       98.08      110.12     55.85 o 
  -9   4  12       23.58       38.97     28.29 o 
  -8   4  12     1443.02     1296.27    174.72 o 
  -7   4  12      560.43      387.51    136.74 o 
  -6   4  12      243.80      232.70     64.20 o 
  -5   4  12      119.25      137.40     28.30 o 
  -4   4  12      613.33      622.52     80.53 o 
  -3   4  12      602.08      629.98     49.10 o 
  -2   4  12      572.30      673.90     78.16 o 
  -1   4  12       90.75       90.00     22.88 o 
   0   4  12      156.33      114.99     23.05 o 
   1   4  12     1355.48     1312.15     53.89 o 
   2   4  12     1601.93     1482.15     56.67 o 
   3   4  12      442.03      267.27     95.94 o 
   4   4  12      541.71      524.33    109.94 o 
   5   4  12      112.46      102.19     30.26 o 
   6   4  12     1903.17     1835.68    130.81 o 
   7   4  12      127.22      164.56     37.64 o 
   8   4  12       17.31        5.08     27.09 o 
   9   4  12     1012.31      964.45    122.80 o 
  10   4  12       97.45       98.67     47.20 o 
  11   4  12      390.27      445.86     75.96 o 
  12   4  12       24.58        0.88     38.12 o 
 -13   5  12        2.94       -0.03     30.92 o 
 -12   5  12       29.19       50.10     40.38 o 
 -11   5  12      357.84      393.13     61.55 o 
 -10   5  12       99.59       74.78     37.28 o 
  -9   5  12        9.92        4.38     27.97 o 
  -8   5  12      950.91      954.97     73.20 o 
  -7   5  12      479.84      444.93     88.08 o 
  -6   5  12        3.73        9.70     22.45 o 
  -5   5  12       73.49       94.40     82.66 o 
  -4   5  12     2476.35     2277.45     94.82 o 
  -3   5  12      980.19     1243.43    152.03 o 
  -2   5  12      169.83      152.61     26.38 o 
  -1   5  12      296.33      242.09     32.98 o 
   0   5  12      607.97      566.92     43.94 o 
   1   5  12      542.47      478.47     38.49 o 
   2   5  12      351.12      328.94     41.39 o 
   3   5  12        5.18        6.47     19.10 o 
   4   5  12       63.24       22.40     18.11 o 
   5   5  12       72.61       57.48     34.33 o 
   6   5  12     1290.86     1238.75     76.74 o 
   7   5  12      405.95      431.54     66.27 o 
   8   5  12      282.87      307.01     51.83 o 
   9   5  12        5.17        8.91     30.77 o 
  10   5  12      358.56      317.22     63.83 o 
  11   5  12      564.80      685.62    141.60 o 
 -13   6  12       64.32       61.47     35.30 o 
 -12   6  12      110.80      141.19     45.75 o 
 -11   6  12      233.69      268.88     54.07 o 
 -10   6  12      548.77      503.66     64.67 o 
  -9   6  12       58.11      106.84     35.41 o 
  -8   6  12      147.90      148.40     81.56 o 
  -7   6  12     2603.27     2252.20     97.65 o 
  -6   6  12     1793.37     1666.54    260.07 o 
  -5   6  12       15.97       -1.28     19.18 o 
  -4   6  12        3.37       18.41     21.85 o 
  -3   6  12      848.31      747.96     72.46 o 
  -2   6  12     1244.61     1333.93    212.75 o 
  -1   6  12      258.11      309.37     40.90 o 
   0   6  12      932.90      893.15     48.63 o 
   1   6  12       17.86       12.97     17.65 o 
   2   6  12      638.79      644.94     92.36 o 
   3   6  12      112.17      134.47     33.30 o 
   4   6  12      933.69      841.77    101.62 o 
   5   6  12       76.31       21.65     19.27 o 
   6   6  12       40.16       47.46     27.04 o 
   7   6  12      144.77      145.06     46.38 o 
   8   6  12       29.25       36.05     30.10 o 
   9   6  12       73.69       95.75     42.11 o 
  10   6  12      139.53      164.18     52.35 o 
  11   6  12      111.01      180.81     51.90 o 
 -12   7  12      201.01      210.90     54.56 o 
 -11   7  12      173.46      196.46     48.09 o 
 -10   7  12        5.59       11.08     28.61 o 
  -9   7  12      214.62      183.96     59.72 o 
  -8   7  12      176.04      180.06     40.41 o 
  -7   7  12      844.21      912.77    118.77 o 
  -6   7  12      223.21      248.83     43.32 o 
  -5   7  12      121.05      145.85     74.96 o 
  -4   7  12       11.66       34.96     24.75 o 
  -3   7  12     2586.22     2455.79    305.09 o 
  -2   7  12      261.24      299.97     54.92 o 
  -1   7  12      181.09      169.44     90.11 o 
   0   7  12       68.35       65.90     21.94 o 
   1   7  12      325.64      345.75     42.46 o 
   2   7  12      346.98      355.24     44.87 o 
   3   7  12      350.88      417.26     50.11 o 
   4   7  12      562.68      702.11     91.53 o 
   5   7  12      177.07      202.29     41.93 o 
   6   7  12      199.33       81.86     65.08 o 
   7   7  12        5.06       13.85     33.49 o 
   8   7  12       85.79      111.73     39.76 o 
   9   7  12       69.61       54.82     36.77 o 
  10   7  12      414.44      630.29    137.04 o 
 -12   8  12       12.40        1.15     33.20 o 
 -11   8  12      150.72      186.82     47.40 o 
 -10   8  12      146.33      141.48     44.52 o 
  -9   8  12       86.70       80.67     36.52 o 
  -8   8  12      271.09      278.85     61.04 o 
  -7   8  12       14.06       18.02     27.74 o 
  -6   8  12      626.52      704.97     64.17 o 
  -5   8  12     3320.73     3009.86    121.14 o 
  -4   8  12      192.27      178.07     52.20 o 
  -3   8  12       69.06      109.44     54.80 o 
  -2   8  12      546.18      564.99     67.43 o 
  -1   8  12     1997.06     1942.79    122.29 o 
   0   8  12       39.10       40.17     25.33 o 
   1   8  12      100.46       75.81     39.34 o 
   2   8  12        5.03       -6.61     27.28 o 
   3   8  12      182.82      249.39     44.44 o 
   4   8  12       66.16       85.45     31.03 o 
   5   8  12     1563.71     1825.48    295.51 o 
   6   8  12      309.55      370.46     94.62 o 
   7   8  12     1003.39      603.62    236.27 o 
   8   8  12       15.14        6.00     30.25 o 
   9   8  12     1896.24     2191.39    409.35 o 
  10   8  12       95.96      124.77     47.32 o 
 -11   9  12        7.35        0.23     29.19 o 
 -10   9  12       20.89       35.07     32.92 o 
  -9   9  12      310.50      368.81     75.00 o 
  -8   9  12      111.97      135.92     38.55 o 
  -7   9  12      555.07      605.17    151.70 o 
  -6   9  12       84.93       71.70     31.03 o 
  -5   9  12      631.67      691.61     72.21 o 
  -4   9  12      996.01      869.56     77.73 o 
  -3   9  12      268.70      263.13     90.69 o 
  -2   9  12     1497.02     1423.81     81.13 o 
  -1   9  12       26.27       21.06     25.77 o 
   0   9  12      202.55      229.10     52.14 o 
   1   9  12       81.62      122.29     70.31 o 
   2   9  12        1.50        1.05     32.74 o 
   3   9  12      849.91      542.31    111.74 o 
   4   9  12      166.83      230.50     45.54 o 
   5   9  12      628.23      863.89    201.29 o 
   6   9  12      803.75      855.14     75.60 o 
   7   9  12      371.71      569.56    141.49 o 
   8   9  12     1201.99      778.22    285.85 o 
   9   9  12      155.16      160.25     62.54 o 
 -10  10  12      491.74      648.42     87.55 o 
  -9  10  12      105.64       83.38     39.98 o 
  -8  10  12      521.02      557.43     67.60 o 
  -7  10  12        0.05       -4.72     29.73 o 
  -6  10  12      554.09      581.03     71.41 o 
  -5  10  12       89.55       70.39     32.93 o 
  -4  10  12      168.76      226.33     50.53 o 
  -3  10  12       70.21       80.01     32.78 o 
  -2  10  12       42.51       45.52     30.25 o 
  -1  10  12      263.27      235.88     45.85 o 
   0  10  12      240.05      256.16     60.15 o 
   1  10  12      858.62      826.23    126.32 o 
   2  10  12     2170.44     2371.71    528.33 o 
   3  10  12       65.76       40.57     42.35 o 
   4  10  12     1138.85      797.71    139.39 o 
   5  10  12       25.45        7.09     38.48 o 
   6  10  12     1417.90     1799.91    358.01 o 
   7  10  12      793.14      984.87     83.74 o 
   8  10  12       17.16       63.97     40.08 o 
  -9  11  12     1163.72     1358.86    133.19 o 
  -8  11  12       20.09      -12.00     28.78 o 
  -7  11  12      165.22      156.62     52.67 o 
  -6  11  12       11.93       -4.57     29.48 o 
  -5  11  12      582.49      614.48     74.02 o 
  -4  11  12      122.48      115.61     39.68 o 
  -3  11  12        6.24       12.30     28.49 o 
  -2  11  12       94.83      100.12     37.26 o 
  -1  11  12      159.47      115.70     46.59 o 
   0  11  12      462.46      529.00     77.70 o 
   1  11  12     1064.50     1168.15    123.69 o 
   2  11  12       61.89       96.04     47.65 o 
   3  11  12     1295.82     1190.41    192.68 o 
   4  11  12       26.55        8.97     39.78 o 
   5  11  12      831.61      941.62    157.68 o 
   6  11  12       41.85       36.39     44.62 o 
   7  11  12      285.17      279.24    140.07 o 
   8  11  12      351.74      159.46    101.16 o 
  -8  12  12      408.13      438.83     70.80 o 
  -7  12  12        0.02       -9.99     30.82 o 
  -6  12  12      338.61      328.59     61.31 o 
  -5  12  12       11.06       14.98     30.98 o 
  -4  12  12      437.95      505.50     83.21 o 
  -3  12  12      369.46      454.73     61.01 o 
  -2  12  12       16.76      -17.29     34.45 o 
  -1  12  12       27.97       46.32     40.24 o 
   0  12  12        5.42      -22.84     33.17 o 
   1  12  12      330.73      413.25     75.07 o 
   2  12  12      453.56      154.76    173.84 o 
   3  12  12      284.05      217.21     95.09 o 
   4  12  12       68.10       91.59     52.21 o 
   5  12  12      161.33      144.94     67.74 o 
   6  12  12      590.57      844.99    244.83 o 
  -7  13  12       89.61      128.86     47.35 o 
  -6  13  12       30.76       62.12     36.73 o 
  -5  13  12      274.65      257.91     51.18 o 
  -4  13  12      249.02      240.26     53.65 o 
  -3  13  12      346.18      307.13     66.36 o 
  -2  13  12       34.96       23.46     38.75 o 
  -1  13  12       92.87      120.31     51.38 o 
   0  13  12      446.95      399.73     75.90 o 
   1  13  12       91.67       36.26     43.02 o 
   2  13  12      100.28      153.84     61.74 o 
   3  13  12       56.35       33.98     48.86 o 
   4  13  12      137.75      120.10     62.46 o 
   5  13  12        4.93        0.43     68.89 o 
  -5  14  12       34.16       21.34     35.92 o 
  -4  14  12      178.37      246.55     56.59 o 
  -3  14  12      175.98      188.61     72.99 o 
  -2  14  12      342.23      449.88    104.43 o 
  -1  14  12       55.03       59.82     46.64 o 
   0  14  12       80.97       91.97     50.67 o 
   1  14  12      127.09      189.06     65.24 o 
   2  14  12       16.25       37.05     49.57 o 
   3  14  12        3.93      -51.73     73.94 o 
 -14   1  13      107.77      121.63     43.72 o 
 -13   1  13       95.02       95.28     41.04 o 
 -12   1  13      157.36      146.91     42.42 o 
 -11   1  13        3.77       -9.36     26.85 o 
 -10   1  13       13.47       12.80     23.13 o 
  -9   1  13      414.08      412.11     46.19 o 
  -8   1  13        8.02       32.66     23.32 o 
  -7   1  13       53.90       64.15     27.26 o 
  -6   1  13      161.05      145.03     35.61 o 
  -5   1  13      299.43      312.15     43.26 o 
  -4   1  13       46.81       48.03     24.78 o 
  -3   1  13      187.33      243.93     38.14 o 
  -2   1  13      200.57      298.83     90.44 o 
  -1   1  13      277.03      196.34     53.44 o 
   0   1  13       53.32       74.23     23.16 o 
   1   1  13      448.38      432.96     33.24 o 
   2   1  13       41.75       25.74     15.77 o 
   3   1  13      735.52      690.80     54.62 o 
   4   1  13      394.00      406.89     37.94 o 
   5   1  13        6.42        1.45     17.66 o 
   6   1  13      252.81      231.34     45.02 o 
   7   1  13      131.24       46.61     34.02 o 
   8   1  13     1138.44     1246.92    106.57 o 
   9   1  13       63.54       70.56     42.54 o 
  10   1  13      550.18      705.31    101.68 o 
  11   1  13        0.60       10.07     35.17 o 
  12   1  13      280.77      290.15     76.97 o 
 -14   2  13       24.15       35.46     35.38 o 
 -13   2  13      422.75      439.54     64.15 o 
 -12   2  13        5.26       15.73     29.74 o 
 -11   2  13       18.67       31.96     30.83 o 
 -10   2  13       45.20       76.99     35.31 o 
  -9   2  13       86.62       63.82     26.79 o 
  -8   2  13        4.27       18.99     22.08 o 
  -7   2  13      425.92      444.60     47.04 o 
  -6   2  13      471.23      459.39     47.02 o 
  -5   2  13      497.13      512.23     48.00 o 
  -4   2  13        1.55        6.73     19.93 o 
  -3   2  13     1421.89     1555.28     97.70 o 
  -2   2  13        0.87       -6.90     16.80 o 
  -1   2  13      677.19      743.06    103.60 o 
   0   2  13     4026.41     4057.32    335.32 o 
   1   2  13      129.49       51.61     15.73 o 
   2   2  13       13.50       13.63     17.06 o 
   3   2  13      866.40      840.31     48.40 o 
   4   2  13       48.34       59.10     35.75 o 
   5   2  13     2721.36     2400.24    261.39 o 
   6   2  13        5.06       11.36     22.19 o 
   7   2  13     1933.24     1922.00    222.85 o 
   8   2  13      210.90      244.27     59.43 o 
   9   2  13     3268.03     3776.99    186.80 o 
  10   2  13      486.59      502.56     90.51 o 
  11   2  13      324.36      482.05     89.23 o 
  12   2  13       15.88      -33.33     36.54 o 
 -13   3  13        0.35       21.80     33.80 o 
 -12   3  13      664.77      697.21     73.57 o 
 -11   3  13      716.04      734.21     69.58 o 
 -10   3  13      180.87      149.96     46.80 o 
  -9   3  13      490.82      457.35     65.19 o 
  -8   3  13      687.24      698.24     73.41 o 
  -7   3  13     2516.55     2646.73    180.24 o 
  -6   3  13     1181.34     1074.33     61.37 o 
  -5   3  13      211.50      245.99     36.08 o 
  -4   3  13      260.45      332.09     39.28 o 
  -3   3  13      151.95      127.97     29.88 o 
  -2   3  13      897.62      824.50     56.35 o 
  -1   3  13     2678.38     2542.05    120.93 o 
   0   3  13     1356.16     1350.12    154.54 o 
   1   3  13      993.79      956.94    173.77 o 
   2   3  13       10.50       -0.59     13.64 o 
   3   3  13     4576.36     4300.06    460.74 o 
   4   3  13     5548.58     4774.90    290.00 o 
   5   3  13     1401.42     1298.29    233.61 o 
   6   3  13      998.93     1030.62     78.21 o 
   7   3  13      119.58      149.16     63.89 o 
   8   3  13     2783.10     2658.52    518.94 o 
   9   3  13        6.60      -25.81     26.39 o 
  10   3  13      826.86     1056.76    116.08 o 
  11   3  13       64.68       40.69     43.96 o 
 -13   4  13      340.61      307.44     53.03 o 
 -12   4  13      468.95      497.25     63.40 o 
 -11   4  13      100.90      109.80     41.11 o 
 -10   4  13     1782.15     1645.70     96.88 o 
  -9   4  13        4.80       23.53     29.81 o 
  -8   4  13     3985.08     3560.50    162.09 o 
  -7   4  13      182.49      136.79     51.70 o 
  -6   4  13     1140.28     1078.07     77.50 o 
  -5   4  13       94.89       84.81     32.95 o 
  -4   4  13      413.77      438.48     47.72 o 
  -3   4  13       17.69       14.17     18.27 o 
  -2   4  13       55.57       67.35     22.61 o 
  -1   4  13       31.15       32.39     19.46 o 
   0   4  13     2462.49     2415.88    215.11 o 
   1   4  13     1028.99      882.07     68.49 o 
   2   4  13     3258.24     3039.68    324.60 o 
   3   4  13     1006.24      872.51    125.52 o 
   4   4  13     3589.69     3538.33    485.00 o 
   5   4  13     3056.75     2937.02    309.25 o 
   6   4  13     1914.14     1769.10    272.38 o 
   7   4  13      702.25      775.72    143.17 o 
   8   4  13      527.00      805.66    240.19 o 
   9   4  13     1625.75     1920.50    135.35 o 
  10   4  13      139.78      163.08     53.54 o 
  11   4  13        2.76       45.57     45.66 o 
 -13   5  13      163.57      158.41     44.61 o 
 -12   5  13      477.48      450.63     71.56 o 
 -11   5  13     1256.03     1208.34     87.94 o 
 -10   5  13        1.37        1.46     26.98 o 
  -9   5  13     2266.18     2211.78    105.10 o 
  -8   5  13       25.38       19.00     26.45 o 
  -7   5  13     2815.51     2548.94    104.16 o 
  -6   5  13       80.96      115.57     33.90 o 
  -5   5  13      589.34      516.91     60.56 o 
  -4   5  13      178.69      180.53     40.15 o 
  -3   5  13     2885.44     2569.60    106.24 o 
  -2   5  13      505.43      576.70     48.65 o 
  -1   5  13     1563.30     1840.99     84.35 o 
   0   5  13       23.29       27.41     20.36 o 
   1   5  13     2139.83     2030.80    105.40 o 
   2   5  13       23.97       28.57     22.53 o 
   3   5  13     1246.64     1144.12     76.85 o 
   4   5  13     1181.69      844.41    206.71 o 
   5   5  13     1218.23     1074.88     71.59 o 
   6   5  13     1082.69     1102.46    120.44 o 
   7   5  13      972.47     1033.09    193.77 o 
   8   5  13      978.78     1166.87    142.28 o 
   9   5  13        0.14        6.64     31.01 o 
  10   5  13      768.88      792.69    137.25 o 
  11   5  13      170.20      183.00     56.73 o 
 -12   6  13      213.37      196.61     50.09 o 
 -11   6  13      730.77      655.29     74.27 o 
 -10   6  13      958.92      920.36     80.96 o 
  -9   6  13        5.74        6.16     28.28 o 
  -8   6  13     1142.33      964.48     77.10 o 
  -7   6  13       58.31       39.21     28.65 o 
  -6   6  13     1879.22     1706.84     85.24 o 
  -5   6  13     1168.39     1137.23     70.85 o 
  -4   6  13      637.26      529.44     61.53 o 
  -3   6  13     2318.99     2102.97    224.87 o 
  -2   6  13      153.67      176.16     38.78 o 
  -1   6  13     1012.42     1088.69     61.73 o 
   0   6  13        6.72       12.00     16.81 o 
   1   6  13     1175.21     1227.03    175.21 o 
   2   6  13      144.21      202.47     36.88 o 
   3   6  13      154.00      150.45     35.28 o 
   4   6  13      514.43      494.01     54.88 o 
   5   6  13      632.55      368.36    177.60 o 
   6   6  13       39.19       36.93     28.56 o 
   7   6  13     1524.99     1553.61     91.89 o 
   8   6  13        0.42       -3.24     27.12 o 
   9   6  13      840.45      981.80    124.24 o 
  10   6  13       51.54       40.05     38.08 o 
 -12   7  13      466.16      398.78     63.23 o 
 -11   7  13       83.47      112.55     42.78 o 
 -10   7  13      336.48      359.57     56.17 o 
  -9   7  13     1754.50     1541.43    163.73 o 
  -8   7  13      102.90      137.47     37.45 o 
  -7   7  13      644.13      640.15     64.31 o 
  -6   7  13      194.86      217.71     52.17 o 
  -5   7  13     1004.38      947.86     66.10 o 
  -4   7  13     2848.15     2615.73    113.00 o 
  -3   7  13      269.40      266.85     46.85 o 
  -2   7  13     1886.99     1764.08     91.14 o 
  -1   7  13       12.04       29.03     21.12 o 
   0   7  13     2833.87     2769.85     99.26 o 
   1   7  13      275.65      304.78     41.87 o 
   2   7  13      186.29      170.09     35.50 o 
   3   7  13      118.95      112.41     32.95 o 
   4   7  13      494.78      575.89     76.47 o 
   5   7  13        7.78       -6.14     22.44 o 
   6   7  13     2044.12     1416.29    642.01 o 
   7   7  13       70.96       90.72     38.06 o 
   8   7  13      203.85      269.65     53.26 o 
   9   7  13      117.90      133.34     50.38 o 
  10   7  13     1178.36     1275.09    146.77 o 
 -11   8  13      510.31      517.80     91.66 o 
 -10   8  13      927.44      749.68    174.33 o 
  -9   8  13       24.20       26.75     30.29 o 
  -8   8  13      466.70      461.17     73.31 o 
  -7   8  13        0.81      -12.94     24.36 o 
  -6   8  13      659.68      674.11     65.04 o 
  -5   8  13      370.14      282.76     65.31 o 
  -4   8  13     1549.09     1557.05    190.86 o 
  -3   8  13      415.15      372.33     79.61 o 
  -2   8  13      120.44       97.79     30.96 o 
  -1   8  13     1072.82      929.88     67.93 o 
   0   8  13       39.84       12.32     33.08 o 
   1   8  13      434.28      440.82     67.98 o 
   2   8  13     1130.29     1053.56     97.40 o 
   3   8  13       19.19       11.99     25.18 o 
   4   8  13        9.11        6.72     25.24 o 
   5   8  13       33.13       70.78     40.15 o 
   6   8  13      488.42      509.09     81.80 o 
   7   8  13      405.47      188.69    104.06 o 
   8   8  13       48.05       31.25     31.59 o 
   9   8  13        4.79       66.87     37.84 o 
 -11   9  13      136.49      170.83     47.00 o 
 -10   9  13       75.28       72.77     34.70 o 
  -9   9  13      623.21      667.32    100.77 o 
  -8   9  13       92.52      122.09     37.99 o 
  -7   9  13      240.60      232.00     46.14 o 
  -6   9  13        6.08       18.45     29.89 o 
  -5   9  13      570.89      513.13     74.29 o 
  -4   9  13      148.40      149.21     52.33 o 
  -3   9  13        0.07       13.80     29.14 o 
  -2   9  13       35.59       33.89     27.63 o 
  -1   9  13       69.60       71.45     37.72 o 
   0   9  13      117.66      125.74     55.35 o 
   1   9  13      353.22      362.52     68.44 o 
   2   9  13       39.55       38.41     39.10 o 
   3   9  13       17.14       69.65     63.28 o 
   4   9  13       10.44       -3.39     33.64 o 
   5   9  13     1121.51     1257.89     85.91 o 
   6   9  13       22.40       60.94     33.65 o 
   7   9  13        4.32        1.68     30.54 o 
   8   9  13        6.18        3.18     29.68 o 
   9   9  13      271.46      268.06     81.98 o 
 -10  10  13      168.84      158.13     49.78 o 
  -9  10  13      116.15      140.52     44.74 o 
  -8  10  13      149.92      107.21     56.84 o 
  -7  10  13       10.75       46.84     35.57 o 
  -6  10  13       47.81       18.66     30.05 o 
  -5  10  13        2.60        3.59     29.02 o 
  -4  10  13       45.57        6.66     30.96 o 
  -3  10  13        1.91       19.17     28.66 o 
  -2  10  13       50.77       40.24     29.97 o 
  -1  10  13       78.11       70.95     42.21 o 
   0  10  13      142.02      169.10     49.35 o 
   1  10  13        0.27        9.25     36.77 o 
   2  10  13      582.25      568.60     83.08 o 
   3  10  13      162.57      159.98     67.96 o 
   4  10  13      105.17      161.77     61.86 o 
   5  10  13       74.54       90.08     52.43 o 
   6  10  13      483.19      602.97     87.51 o 
   7  10  13       65.80       47.24     33.26 o 
   8  10  13        0.18        0.54     33.31 o 
  -9  11  13       74.07      180.68     64.93 o 
  -8  11  13        2.70      -23.44     28.94 o 
  -7  11  13      228.92      318.56    138.55 o 
  -6  11  13       35.43       42.64     35.38 o 
  -5  11  13       69.42      111.68     51.12 o 
  -4  11  13        4.11        8.54     29.43 o 
  -3  11  13       44.70       20.93     33.00 o 
  -2  11  13       38.86       49.55     37.91 o 
  -1  11  13      106.93       83.99     42.97 o 
   0  11  13        0.07        2.16     36.77 o 
   1  11  13       37.08       48.18     41.13 o 
   2  11  13        3.99       10.27     39.87 o 
   3  11  13       17.99       24.14     46.14 o 
   4  11  13       52.95       77.02     50.32 o 
   5  11  13       18.15       47.43     50.22 o 
   6  11  13       11.85       -0.84     76.85 o 
   7  11  13       21.51        5.88     41.42 o 
  -8  12  13      612.83      967.67    224.16 o 
  -7  12  13       36.49       36.45     38.37 o 
  -6  12  13      228.79      381.72    109.74 o 
  -5  12  13        2.13       -8.31     32.16 o 
  -4  12  13      530.56      648.88    187.56 o 
  -3  12  13      116.03       98.67     38.16 o 
  -2  12  13        5.07       29.67     39.07 o 
  -1  12  13      102.95       95.69     48.91 o 
   0  12  13        0.69      -11.03     37.97 o 
   1  12  13       95.83      105.89     51.33 o 
   2  12  13      101.00      118.45     56.10 o 
   3  12  13        4.62        0.75     41.95 o 
   4  12  13      164.88       96.22     54.24 o 
   5  12  13       14.19       52.24     55.16 o 
   6  12  13       83.74      153.77     84.59 o 
  -6  13  13        6.64      -24.01     33.13 o 
  -5  13  13      700.26      919.94    198.03 o 
  -4  13  13      265.34      335.32    123.02 o 
  -3  13  13       10.93       13.34     40.78 o 
  -2  13  13       57.58       73.64     46.64 o 
  -1  13  13       28.57       27.60     44.06 o 
   0  13  13      142.92      143.75     78.27 o 
   1  13  13      239.15      250.63     66.70 o 
   2  13  13       13.01       18.98     41.20 o 
   3  13  13       42.87       37.26     52.37 o 
   4  13  13        7.27       10.62     48.55 o 
  -3  14  13      229.66      199.01    115.06 o 
  -2  14  13       12.80      -11.13     40.72 o 
  -1  14  13       76.81      132.99     58.63 o 
   0  14  13       70.88       32.29     47.27 o 
   1  14  13       80.95       43.74     51.30 o 
 -13   0  14     1762.73     1842.92    185.75 o 
 -12   0  14     1961.07     2103.60    195.86 o 
 -11   0  14        8.83       37.42     36.44 o 
 -10   0  14     1332.89     1202.25     94.91 o 
  -9   0  14      548.65      472.06     70.48 o 
  -8   0  14       72.92       84.70     40.31 o 
  -7   0  14      851.50      698.24    279.20 o 
  -6   0  14     2751.32     2559.89    477.45 o 
  -5   0  14     2528.43     2653.90    296.71 o 
  -4   0  14      403.45      451.44     71.32 o 
  -3   0  14     6430.74     6280.30    205.66 o 
  -2   0  14      759.42      781.91     84.93 o 
  -1   0  14       48.09       41.55     78.33 o 
   0   0  14     4392.67     4493.73    165.96 o 
   1   0  14      196.18      214.36     39.61 o 
   2   0  14      113.34       54.59     28.92 o 
   3   0  14       71.17       57.90     65.52 o 
   4   0  14     1381.74     1104.25    153.30 o 
   5   0  14     1497.29     1348.01    138.05 o 
   6   0  14      467.11      567.89    108.63 o 
   7   0  14     2149.78     2226.67    190.56 o 
   8   0  14      125.36       94.21     61.82 o 
   9   0  14      284.22      288.21     96.23 o 
  10   0  14      444.78      526.04    130.38 o 
  11   0  14      379.20      451.39    125.42 o 
 -13   1  14      997.06     1154.92     86.61 o 
 -12   1  14      358.68      367.98     58.80 o 
 -11   1  14     1329.64     1441.08     89.00 o 
 -10   1  14       45.58       39.93     26.18 o 
  -9   1  14     2623.32     2735.68     96.21 o 
  -8   1  14      245.38      284.25     43.09 o 
  -7   1  14     1660.78     1735.34     82.30 o 
  -6   1  14     1285.01     1323.95     80.42 o 
  -5   1  14        0.24        6.19     21.03 o 
  -4   1  14      136.10      189.86     36.28 o 
  -3   1  14      220.18      253.84     40.64 o 
  -2   1  14     4894.41     4671.56    251.90 o 
  -1   1  14     2116.84     2234.26    144.85 o 
   0   1  14       25.17       42.84     20.76 o 
   1   1  14     2234.22     1850.32     78.50 o 
   2   1  14      174.09      139.03     24.36 o 
   3   1  14     6091.40     5233.70    455.85 o 
   4   1  14     2405.83     2225.75    198.18 o 
   5   1  14      118.83       92.86     33.28 o 
   6   1  14      314.01      307.88     59.72 o 
   7   1  14      643.09      764.88     89.55 o 
   8   1  14     1913.31     1924.04    132.62 o 
   9   1  14      282.73      205.40     59.35 o 
  10   1  14      375.18      429.02     83.59 o 
  11   1  14       13.96       26.03     40.43 o 
 -13   2  14      364.90      337.06     57.67 o 
 -12   2  14      951.59      952.89     82.44 o 
 -11   2  14        7.91       -6.82     28.69 o 
 -10   2  14      890.87      816.86     89.45 o 
  -9   2  14      158.79      134.47     43.26 o 
  -8   2  14     2092.86     2212.65    120.77 o 
  -7   2  14       27.29       26.18     24.24 o 
  -6   2  14     1717.15     1768.44    154.67 o 
  -5   2  14     1356.60     1404.48     70.71 o 
  -4   2  14      310.57      336.86     59.27 o 
  -3   2  14       51.72       30.82     24.82 o 
  -2   2  14       90.94       45.50     22.73 o 
  -1   2  14      529.57      645.60     52.96 o 
   0   2  14      799.13      960.57     59.62 o 
   1   2  14     2861.25     1803.65    498.89 o 
   2   2  14     3827.15     3186.96    231.55 o 
   3   2  14      168.56      183.18     29.26 o 
   4   2  14     1590.23     1417.06    236.24 o 
   5   2  14     4060.67     3631.20    193.20 o 
   6   2  14     1664.58     1588.55    257.54 o 
   7   2  14     1160.46     1088.05     82.84 o 
   8   2  14       10.52       88.24     42.20 o 
   9   2  14      276.77      234.64     62.97 o 
  10   2  14       24.53       67.01     46.05 o 
  11   2  14       85.94      115.73     57.49 o 
 -13   3  14      274.82      274.38     53.87 o 
 -12   3  14      133.90      104.45     41.65 o 
 -11   3  14      160.56       96.96     37.33 o 
 -10   3  14        2.89      -23.66     26.78 o 
  -9   3  14      720.73      625.95     73.58 o 
  -8   3  14      232.18      214.75     83.65 o 
  -7   3  14      627.72      559.65     67.16 o 
  -6   3  14       24.60       17.64     20.69 o 
  -5   3  14     1789.89     1731.54    119.46 o 
  -4   3  14      798.09      918.62     59.23 o 
  -3   3  14       49.67       58.89     25.42 o 
  -2   3  14      205.84      267.82     36.67 o 
  -1   3  14      352.97      355.25     40.63 o 
   0   3  14     2377.18     2259.71    123.78 o 
   1   3  14      496.03      459.74     41.82 o 
   2   3  14      372.43      210.82    102.14 o 
   3   3  14      246.98      206.52     36.61 o 
   4   3  14     3330.26     3091.27    118.64 o 
   5   3  14      975.64      968.74     93.83 o 
   6   3  14     1720.49     1616.52     83.43 o 
   7   3  14      397.09      385.23     62.01 o 
   8   3  14     1113.38     1199.41    163.91 o 
   9   3  14        7.36        4.71     33.76 o 
  10   3  14       37.73       34.25     40.12 o 
  11   3  14       67.44       45.75     45.11 o 
 -13   4  14        0.61       15.89     35.08 o 
 -12   4  14       22.97       31.96     32.67 o 
 -11   4  14      271.96      271.95     57.26 o 
 -10   4  14       72.27       54.82     36.32 o 
  -9   4  14      339.03      300.81     56.31 o 
  -8   4  14       55.83       42.50     38.64 o 
  -7   4  14        2.47       -3.66     27.08 o 
  -6   4  14        8.69        0.80     23.32 o 
  -5   4  14       61.97       63.93     29.92 o 
  -4   4  14      987.47     1015.92    121.42 o 
  -3   4  14      349.28      338.92     51.26 o 
  -2   4  14      129.23      103.36     25.86 o 
  -1   4  14       51.79       47.71     22.32 o 
   0   4  14      922.44      888.27     56.23 o 
   1   4  14      670.08      610.14     44.93 o 
   2   4  14      321.63      333.96     43.41 o 
   3   4  14     2157.84     1946.82    105.41 o 
   4   4  14       43.19       28.31     23.61 o 
   5   4  14      246.25      243.00     44.39 o 
   6   4  14      102.62       92.45     34.72 o 
   7   4  14      983.05      880.76     83.98 o 
   8   4  14       75.66      120.13     66.46 o 
   9   4  14       66.96       75.25     41.58 o 
  10   4  14        5.70      -17.03     37.89 o 
  11   4  14      363.45      327.76     79.84 o 
 -12   5  14        3.56      -16.77     33.01 o 
 -11   5  14      134.26      172.51     48.03 o 
 -10   5  14      371.15      389.48     59.33 o 
  -9   5  14       66.72       78.80     40.70 o 
  -8   5  14       40.24       49.12     32.33 o 
  -7   5  14     1020.61     1054.54    152.82 o 
  -6   5  14      887.96      902.92    134.72 o 
  -5   5  14       20.89       26.24     28.82 o 
  -4   5  14      625.13      465.73     58.82 o 
  -3   5  14      558.19      488.47     57.94 o 
  -2   5  14      518.25      500.99     56.21 o 
  -1   5  14      643.98      606.48     48.17 o 
   0   5  14       92.23       92.54     25.07 o 
   1   5  14      228.68      216.29     37.58 o 
   2   5  14       51.04       52.87     25.15 o 
   3   5  14       24.94       31.48     22.78 o 
   4   5  14      227.32      174.33     41.88 o 
   5   5  14       75.58       77.84     31.54 o 
   6   5  14      449.00      462.69     58.54 o 
   7   5  14      402.61      398.94     63.08 o 
   8   5  14       14.80       27.99     33.69 o 
   9   5  14      318.15      327.86     65.30 o 
  10   5  14      132.54      132.93     46.60 o 
 -12   6  14      160.31      164.73     49.47 o 
 -11   6  14       51.62       26.24     32.54 o 
 -10   6  14       82.33       84.89     61.47 o 
  -9   6  14      194.09      144.64     47.84 o 
  -8   6  14     1016.64     1065.66     89.80 o 
  -7   6  14      294.21      294.33     49.98 o 
  -6   6  14       25.75      -11.35     25.16 o 
  -5   6  14       36.02        9.53     25.76 o 
  -4   6  14      852.47      783.59     72.27 o 
  -3   6  14      653.91      602.06     64.51 o 
  -2   6  14        1.25       -6.44     23.27 o 
  -1   6  14      441.77      332.55     62.12 o 
   0   6  14      131.96      117.24     25.91 o 
   1   6  14      154.83      121.61     32.51 o 
   2   6  14      516.23      612.56    103.20 o 
   3   6  14        7.65        3.21     21.04 o 
   4   6  14      284.79      315.41     86.91 o 
   5   6  14      709.64      720.76     81.25 o 
   6   6  14      246.41      274.76     49.30 o 
   7   6  14       66.26       66.33     33.96 o 
   8   6  14      379.61      411.66     82.77 o 
   9   6  14       31.31       18.59     32.45 o 
  10   6  14       52.23       98.19     44.92 o 
 -12   7  14      163.22      222.24     52.28 o 
 -11   7  14      386.92      372.51     69.59 o 
 -10   7  14       21.90       -3.29     28.59 o 
  -9   7  14        1.28       12.63     29.21 o 
  -8   7  14      277.35      255.85     49.64 o 
  -7   7  14      674.82      600.83     71.84 o 
  -6   7  14      293.42      339.42     50.29 o 
  -5   7  14       77.73       16.46     29.17 o 
  -4   7  14        3.52        3.12     26.04 o 
  -3   7  14       72.34       79.71     35.16 o 
  -2   7  14      127.90      103.17     36.59 o 
  -1   7  14      529.84      583.54    135.52 o 
   0   7  14       61.09       51.73     40.44 o 
   1   7  14      380.89      401.20     60.81 o 
   2   7  14        2.79      -14.53     21.00 o 
   3   7  14       60.04       70.42     42.32 o 
   4   7  14       30.21       29.94     27.53 o 
   5   7  14       20.18       23.91     28.85 o 
   6   7  14      418.98      375.70    103.54 o 
   7   7  14       93.33      132.61     41.16 o 
   8   7  14      124.00      158.16     47.57 o 
   9   7  14      196.21      252.64     60.05 o 
 -11   8  14      431.32      358.76     63.10 o 
 -10   8  14      101.53      119.94     42.67 o 
  -9   8  14       76.85       99.24     38.56 o 
  -8   8  14       11.11       10.68     29.55 o 
  -7   8  14      105.84       89.88     34.23 o 
  -6   8  14       25.70       25.37     28.64 o 
  -5   8  14        3.59       37.64     31.33 o 
  -4   8  14      108.27      101.14     36.16 o 
  -3   8  14      413.47      403.11     58.35 o 
  -2   8  14      525.22      578.49     58.56 o 
  -1   8  14      198.85      181.93     40.54 o 
   0   8  14      433.39      451.13    104.85 o 
   1   8  14        2.85       13.24     33.26 o 
   2   8  14      858.02      806.93    276.13 o 
   3   8  14      267.72      355.06     87.66 o 
   4   8  14      105.21      120.57     37.74 o 
   5   8  14      748.78      790.11    143.24 o 
   6   8  14      117.52      115.91     56.66 o 
   7   8  14      418.68      394.63    129.93 o 
   8   8  14       10.66       18.50     33.07 o 
   9   8  14      681.89      900.26    189.95 o 
 -10   9  14        7.03      -12.32     32.93 o 
  -9   9  14       36.15       38.15     31.54 o 
  -8   9  14       42.34       68.85     36.88 o 
  -7   9  14       74.35      107.18     40.51 o 
  -6   9  14        5.96       16.03     30.12 o 
  -5   9  14        3.52        6.24     29.64 o 
  -4   9  14      196.17      168.38     44.62 o 
  -3   9  14      514.13      544.26     74.19 o 
  -2   9  14       23.69       18.86     27.79 o 
  -1   9  14      498.90      508.63     78.52 o 
   0   9  14       23.49       26.52     34.85 o 
   1   9  14      760.84      734.22    149.13 o 
   2   9  14      841.33      754.76    163.53 o 
   3   9  14      238.01      277.25    142.50 o 
   4   9  14      153.20      194.74     98.46 o 
   5   9  14      137.30      168.28     58.08 o 
   6   9  14     2087.33     2586.68    467.30 o 
   7   9  14      255.85      286.08     55.40 o 
   8   9  14      309.59      248.87    108.71 o 
  -9  10  14        7.13       28.49     37.65 o 
  -8  10  14      253.70      324.45     77.72 o 
  -7  10  14       29.75       44.12     35.89 o 
  -6  10  14      245.06      258.91     53.72 o 
  -5  10  14       74.60       74.26     38.85 o 
  -4  10  14       14.00       26.45     32.14 o 
  -3  10  14       17.54       21.41     30.91 o 
  -2  10  14      301.68      277.19     61.66 o 
  -1  10  14      147.33      123.91     64.71 o 
   0  10  14      442.14      537.63     80.51 o 
   1  10  14      865.28      970.92    222.22 o 
   2  10  14      577.20      711.93    185.41 o 
   3  10  14     1406.39     1669.09    541.16 o 
   4  10  14      288.68      322.06    111.39 o 
   5  10  14      779.98      987.87    162.62 o 
   6  10  14       20.11       14.15     43.52 o 
   7  10  14      925.36     1245.02    406.32 o 
  -8  11  14      154.89      196.41     52.56 o 
  -7  11  14      252.20      280.17     58.04 o 
  -6  11  14       17.49       15.54     33.66 o 
  -5  11  14      392.60      387.39     63.71 o 
  -4  11  14      255.72      272.26     51.27 o 
  -3  11  14       27.50       26.66     32.50 o 
  -2  11  14       72.57       63.36     43.29 o 
  -1  11  14       13.53       11.80     36.60 o 
   0  11  14       56.91       60.46     44.22 o 
   1  11  14      976.87      998.93    170.76 o 
   2  11  14     1153.95     1304.33    170.21 o 
   3  11  14       89.92      125.31     54.83 o 
   4  11  14      402.97      372.84    141.25 o 
   5  11  14      762.68      923.40    113.44 o 
   6  11  14     1905.85     1391.92    190.98 o 
  -7  12  14       28.30       35.02     37.80 o 
  -6  12  14      156.02      145.19     47.97 o 
  -5  12  14       69.08       59.72     35.80 o 
  -4  12  14        0.84       -0.10     31.25 o 
  -3  12  14      414.71      371.54     72.40 o 
  -2  12  14       35.52       40.94     42.78 o 
  -1  12  14       19.09      -29.57     35.95 o 
   0  12  14       81.94       96.51     45.91 o 
   1  12  14        0.02      -10.31     39.45 o 
   2  12  14      469.60      572.45    125.26 o 
   3  12  14      138.10      175.03     62.07 o 
   4  12  14       34.30       25.99     52.57 o 
   5  12  14      328.73      150.58    109.66 o 
  -5  13  14        4.52       -8.38     34.14 o 
  -4  13  14      352.87      364.62     73.24 o 
  -3  13  14      109.24       89.49     50.81 o 
  -2  13  14      236.29      234.66     65.98 o 
  -1  13  14       31.44       40.76     49.62 o 
   0  13  14      197.70      219.14     72.68 o 
   1  13  14      375.65      418.22    115.10 o 
   2  13  14        0.93      -12.81     40.55 o 
   3  13  14        8.77       17.77     45.16 o 
 -13   1  15      117.52      151.53     62.57 o 
 -12   1  15      258.85      326.84     57.95 o 
 -11   1  15      246.12      334.45     56.72 o 
 -10   1  15      206.51      227.56     48.12 o 
  -9   1  15      110.55       97.24     32.76 o 
  -8   1  15      356.71      443.56     51.54 o 
  -7   1  15       55.74       68.32     27.34 o 
  -6   1  15      873.50      860.19     71.53 o 
  -5   1  15      218.90      198.59     40.01 o 
  -4   1  15      221.16      229.91     66.38 o 
  -3   1  15      303.28      357.87     48.54 o 
  -2   1  15       75.98       83.59     36.93 o 
  -1   1  15     2424.40     1492.96    603.32 o 
   0   1  15      290.08      285.83     41.73 o 
   1   1  15      226.36      205.51     30.10 o 
   2   1  15      568.20      456.92     66.44 o 
   3   1  15      320.42      298.66     37.18 o 
   4   1  15      175.04      160.35     35.99 o 
   5   1  15      249.67      238.65     54.52 o 
   6   1  15       26.00       12.07     27.93 o 
   7   1  15       48.92       48.43     35.62 o 
   8   1  15      186.59      229.03     62.67 o 
   9   1  15      548.43      663.16     96.57 o 
  10   1  15      201.47      257.67     69.30 o 
  11   1  15      148.81      163.85     59.35 o 
 -13   2  15      177.80      174.96     47.71 o 
 -12   2  15      608.63      776.29     78.53 o 
 -11   2  15       21.84       15.58     31.78 o 
 -10   2  15       32.22       74.13     42.72 o 
  -9   2  15     1445.17     1445.69    112.14 o 
  -8   2  15      422.11      474.44     67.40 o 
  -7   2  15      280.65      344.70     46.91 o 
  -6   2  15        8.77       -3.37     22.30 o 
  -5   2  15        1.26        6.12     22.29 o 
  -4   2  15      335.49      350.48     50.24 o 
  -3   2  15     1257.94     1208.66    106.07 o 
  -2   2  15     2166.09     1565.48    593.21 o 
  -1   2  15      716.39      772.45     60.23 o 
   0   2  15        5.37       -3.37     17.71 o 
   1   2  15        2.42        6.98     16.52 o 
   2   2  15     1410.18     1217.85    142.48 o 
   3   2  15     1163.50     1126.20     66.91 o 
   4   2  15      184.04      143.48     43.73 o 
   5   2  15     1417.53     1348.56    188.54 o 
   6   2  15      494.88      529.36     77.21 o 
   7   2  15        8.26       24.22     31.22 o 
   8   2  15      399.90      452.28     80.71 o 
   9   2  15       45.76      102.85     48.44 o 
  10   2  15      409.59      412.47     81.65 o 
 -13   3  15       74.40       58.23     38.42 o 
 -12   3  15      291.91      372.29     61.16 o 
 -11   3  15      418.18      516.40     67.15 o 
 -10   3  15       27.86       13.64     33.76 o 
  -9   3  15      154.55      122.08     45.06 o 
  -8   3  15       23.38       17.82     32.92 o 
  -7   3  15       38.01       46.11     34.63 o 
  -6   3  15       81.57       78.46     36.32 o 
  -5   3  15        3.95       -7.50     20.41 o 
  -4   3  15      758.98      883.96     94.57 o 
  -3   3  15       40.29       62.92     25.28 o 
  -2   3  15      693.60      702.35     66.79 o 
  -1   3  15      624.10      669.22     54.05 o 
   0   3  15     3333.34     3390.20    513.64 o 
   1   3  15       29.93       21.39     20.81 o 
   2   3  15     1643.71     1050.40    299.38 o 
   3   3  15      244.27      261.07     41.59 o 
   4   3  15     2005.59     1847.05    209.22 o 
   5   3  15      148.11      142.67     36.02 o 
   6   3  15     1206.79     1270.97    130.66 o 
   7   3  15       31.57       37.55     30.99 o 
   8   3  15     2008.32     2382.79    149.28 o 
   9   3  15      422.12      466.79     84.58 o 
  10   3  15       31.98       36.10     41.11 o 
 -12   4  15      616.46      707.59     75.63 o 
 -11   4  15       61.41       59.21     43.10 o 
 -10   4  15       31.88       19.67     32.67 o 
  -9   4  15      107.64      151.94     44.18 o 
  -8   4  15     1309.28     1257.46     90.80 o 
  -7   4  15      754.65      770.57     77.77 o 
  -6   4  15       39.83       27.55     31.04 o 
  -5   4  15      432.24      382.39     57.61 o 
  -4   4  15        7.59       -2.56     24.37 o 
  -3   4  15        3.96       18.91     20.71 o 
  -2   4  15      637.04      675.61     53.08 o 
  -1   4  15      386.97      456.47     46.03 o 
   0   4  15       86.99      132.99     32.76 o 
   1   4  15     3735.21     3704.01    262.54 o 
   2   4  15     1962.92     1486.57    393.61 o 
   3   4  15     2741.16     2605.08    364.18 o 
   4   4  15       69.17       52.28     30.14 o 
   5   4  15     3900.37     3559.41    188.11 o 
   6   4  15        1.89        3.65     25.34 o 
   7   4  15      907.11      989.27     88.95 o 
   8   4  15       12.19       14.21     30.91 o 
   9   4  15      619.25      720.71    138.22 o 
  10   4  15       80.41      110.76     51.69 o 
 -12   5  15       20.07       26.60     37.97 o 
 -11   5  15     1163.30     1119.88     97.39 o 
 -10   5  15        8.51       12.43     31.22 o 
  -9   5  15      161.31      169.03     48.43 o 
  -8   5  15      604.43      538.47     68.79 o 
  -7   5  15     1125.40      965.04     94.76 o 
  -6   5  15     1406.07     1290.35     89.21 o 
  -5   5  15      266.78      268.36     69.65 o 
  -4   5  15      446.25      517.64     63.48 o 
  -3   5  15      797.84      749.95     79.25 o 
  -2   5  15        1.76       -1.78     20.44 o 
  -1   5  15     1087.68     1135.93    101.40 o 
   0   5  15      352.17      382.75     39.45 o 
   1   5  15     1219.88     1200.77    206.17 o 
   2   5  15      577.42      542.05     55.14 o 
   3   5  15     1326.07     1073.85    314.05 o 
   4   5  15     4714.55     4580.01    264.74 o 
   5   5  15       91.55      120.06     36.91 o 
   6   5  15     2122.23     2001.42    164.28 o 
   7   5  15        0.97      -11.07     46.73 o 
   8   5  15      723.57      775.99     95.56 o 
   9   5  15       81.33       96.93     43.32 o 
  10   5  15       34.93       24.60     44.51 o 
 -12   6  15      488.82      498.57     68.99 o 
 -11   6  15        0.16        4.77     31.18 o 
 -10   6  15      916.23      853.02    155.26 o 
  -9   6  15       53.08       46.08     30.47 o 
  -8   6  15       36.86       24.25     30.59 o 
  -7   6  15      708.14      616.61     72.32 o 
  -6   6  15      136.37      114.47     39.26 o 
  -5   6  15       15.01        4.60     25.99 o 
  -4   6  15     1724.01     1623.93    156.11 o 
  -3   6  15     1253.90     1178.38     82.80 o 
  -2   6  15      453.57      484.89     59.50 o 
  -1   6  15        0.79       15.29     23.43 o 
   0   6  15     6088.28     6035.58    613.85 o 
   1   6  15      564.93      591.28     64.92 o 
   2   6  15      535.08      712.75    135.46 o 
   3   6  15      531.93      474.01     56.02 o 
   4   6  15     1307.70     1202.74    263.77 o 
   5   6  15      377.66      470.76     58.99 o 
   6   6  15        8.38       11.08     24.30 o 
   7   6  15      676.71      725.37     74.18 o 
   8   6  15       11.13        5.62     29.64 o 
   9   6  15      180.05      188.93     55.52 o 
 -11   7  15      683.95      674.62     91.58 o 
 -10   7  15        2.49      -13.00     26.80 o 
  -9   7  15      425.46      415.71     68.04 o 
  -8   7  15       28.48       25.53     29.39 o 
  -7   7  15       63.54       55.54     28.76 o 
  -6   7  15      392.56      401.14     67.14 o 
  -5   7  15      300.51      257.78     52.87 o 
  -4   7  15      651.96      633.17     70.17 o 
  -3   7  15     2609.20     2622.87    116.80 o 
  -2   7  15       86.39       62.66     35.02 o 
  -1   7  15     1270.63     1194.77     74.25 o 
   0   7  15      519.15      445.98    153.96 o 
   1   7  15     3487.35     3362.96    503.15 o 
   2   7  15      202.96      298.52     47.73 o 
   3   7  15     1565.82     1619.06    139.67 o 
   4   7  15       73.11       59.16     28.96 o 
   5   7  15      478.78      580.39    136.23 o 
   6   7  15      322.76      353.89     54.50 o 
   7   7  15       37.20       41.28     31.82 o 
   8   7  15        2.34        0.95     35.03 o 
   9   7  15        4.69       24.12     38.61 o 
 -10   8  15      542.46      543.00     69.90 o 
  -9   8  15      245.37      239.60     49.07 o 
  -8   8  15       20.99        8.32     30.41 o 
  -7   8  15      308.37      316.69     69.51 o 
  -6   8  15        2.14       -1.92     29.51 o 
  -5   8  15      583.02      532.87     67.54 o 
  -4   8  15      318.60      267.34     50.88 o 
  -3   8  15       98.71       86.76     38.33 o 
  -2   8  15      695.35      664.49     64.84 o 
  -1   8  15      201.92      150.78     50.73 o 
   0   8  15     1212.80     1193.84    105.03 o 
   1   8  15       28.77       45.68     44.80 o 
   2   8  15      457.54      548.81     82.64 o 
   3   8  15       92.11      132.63     52.97 o 
   4   8  15      879.64     1025.63    106.21 o 
   5   8  15      420.50      497.77     63.55 o 
   6   8  15       38.68       35.34     35.48 o 
   7   8  15      259.85      211.48     52.58 o 
   8   8  15       14.35       63.59     40.50 o 
 -10   9  15       90.75       83.01     40.32 o 
  -9   9  15       42.93       51.30     34.69 o 
  -8   9  15      590.48      679.77     78.01 o 
  -7   9  15       40.76       50.43     34.78 o 
  -6   9  15      302.88      385.03     61.51 o 
  -5   9  15      121.36       99.91     40.94 o 
  -4   9  15      679.09      707.21    110.30 o 
  -3   9  15      133.11      119.35     37.21 o 
  -2   9  15        8.85       -3.08     26.62 o 
  -1   9  15       45.47        3.12     42.08 o 
   0   9  15        8.24       32.80     40.07 o 
   1   9  15      651.02      632.85     85.05 o 
   2   9  15      889.44      916.66    103.56 o 
   3   9  15       67.23       67.75     48.41 o 
   4   9  15      346.68      369.91     75.51 o 
   5   9  15      231.70      227.66     82.08 o 
   6   9  15      247.92      309.08     68.91 o 
   7   9  15       50.84       36.73     33.37 o 
  -9  10  15       54.53       65.38     79.71 o 
  -8  10  15       56.41       51.60     37.75 o 
  -7  10  15       49.31       56.46     38.09 o 
  -6  10  15        1.80       15.80     30.76 o 
  -5  10  15      178.41      114.11     43.12 o 
  -4  10  15       41.37       29.58     36.61 o 
  -3  10  15        2.53        3.80     28.24 o 
  -2  10  15        5.08       -8.70     33.29 o 
  -1  10  15        3.77       27.05     38.11 o 
   0  10  15      129.66      108.94     53.77 o 
   1  10  15       86.64      160.15     53.73 o 
   2  10  15        2.54       16.00     42.29 o 
   3  10  15       24.02       32.27     48.05 o 
   4  10  15        4.84       70.40     52.75 o 
   5  10  15      393.72      453.17     83.22 o 
   6  10  15        0.57       23.76     40.99 o 
  -7  11  15      103.30      127.56     48.41 o 
  -6  11  15      111.14      119.20     59.27 o 
  -5  11  15       48.94       21.16     37.11 o 
  -4  11  15       24.25       37.78     34.27 o 
  -3  11  15       27.51       27.00     37.87 o 
  -2  11  15       72.86      102.48     47.19 o 
  -1  11  15      209.56      225.69     61.46 o 
   0  11  15        5.79       -2.52     38.26 o 
   1  11  15        4.73       49.97     47.64 o 
   2  11  15        2.98       51.91     45.95 o 
   3  11  15       48.29       55.03     51.86 o 
   4  11  15      108.32      167.42    141.10 o 
   5  11  15      120.20      140.64     68.66 o 
  -6  12  15      104.59      170.46     49.06 o 
  -5  12  15      349.47      350.47    103.44 o 
  -4  12  15       11.71      -11.12     37.45 o 
  -3  12  15        9.59       11.67     38.62 o 
  -2  12  15        0.49       16.61     41.01 o 
  -1  12  15       42.00       53.03     43.16 o 
   0  12  15       65.72       32.61     45.69 o 
   1  12  15      156.48      156.40     64.55 o 
   2  12  15       28.68       20.98     56.86 o 
   3  12  15       71.57      120.13     61.53 o 
  -3  13  15       82.22       77.62     54.76 o 
  -2  13  15       28.04       45.11     45.50 o 
  -1  13  15       33.19       37.61     50.80 o 
   0  13  15        1.16       33.33     48.33 o 
   1  13  15      141.29      253.86    110.25 o 
 -12   0  16      672.84      763.09    147.47 o 
 -11   0  16       82.69      114.11     79.87 o 
 -10   0  16      990.85      948.26     96.65 o 
  -9   0  16       31.26       56.07     40.09 o 
  -8   0  16      186.34      177.86     50.84 o 
  -7   0  16     2055.71     2090.30    209.24 o 
  -6   0  16     2185.28     2192.92    152.11 o 
  -5   0  16     1341.08     1419.43    117.92 o 
  -4   0  16      299.04      354.96     71.84 o 
  -3   0  16        6.22       24.39     36.67 o 
  -2   0  16     7882.16     8553.80    954.35 o 
  -1   0  16     2084.99     2394.19    183.28 o 
   0   0  16     8840.23     7288.97   1358.85 o 
   1   0  16       32.59       54.44     29.83 o 
   2   0  16     3291.55     3051.01    401.47 o 
   3   0  16    11168.26    10097.61   1029.38 o 
   4   0  16     1474.06     1650.51    154.51 o 
   5   0  16        9.57       30.43     45.39 o 
   6   0  16      345.84      504.74    108.33 o 
   7   0  16      544.55      501.24    115.29 o 
   8   0  16      155.39      115.63     67.18 o 
   9   0  16      101.10      188.05     83.90 o 
  10   0  16      257.94      231.81    101.66 o 
 -12   1  16        8.38       -7.58     34.27 o 
 -11   1  16      569.68      589.01     70.57 o 
 -10   1  16      626.49      712.52     74.72 o 
  -9   1  16       47.65       50.67     39.55 o 
  -8   1  16        8.29        1.99     24.07 o 
  -7   1  16        0.41        4.44     23.90 o 
  -6   1  16      908.59     1107.54     80.67 o 
  -5   1  16     3105.54     3506.90    246.16 o 
  -4   1  16      195.12      270.04     45.66 o 
  -3   1  16     1817.36     2027.14     93.35 o 
  -2   1  16      475.21      412.56     52.87 o 
  -1   1  16     8729.82     5932.01   2176.27 o 
   0   1  16     1653.31     1514.05     67.74 o 
   1   1  16      952.52      929.10     89.55 o 
   2   1  16     1839.86     1667.65     69.67 o 
   3   1  16     3610.04     3150.43    297.04 o 
   4   1  16     2607.59     2570.96    187.43 o 
   5   1  16       78.63      148.70     46.11 o 
   6   1  16      867.12      795.52     92.01 o 
   7   1  16        4.27       56.37     34.64 o 
   8   1  16      259.04      318.09     70.55 o 
   9   1  16       77.06       68.03     44.40 o 
  10   1  16       40.38       14.13     39.37 o 
 -12   2  16      157.91      196.33     48.92 o 
 -11   2  16       23.51       39.80     34.23 o 
 -10   2  16       15.01        5.62     37.73 o 
  -9   2  16      474.16      481.58     70.64 o 
  -8   2  16       95.61       75.23     38.41 o 
  -7   2  16      670.32      707.77     61.75 o 
  -6   2  16     1791.72     1880.78     87.40 o 
  -5   2  16      324.86      358.81     48.64 o 
  -4   2  16      139.49      212.78     45.78 o 
  -3   2  16        1.42       -2.25     24.44 o 
  -2   2  16     3774.52     3448.37    251.35 o 
  -1   2  16      254.73      289.27     53.01 o 
   0   2  16      219.51      185.58     58.80 o 
   1   2  16     1212.40     1051.34    168.46 o 
   2   2  16     1365.90     1178.79     61.85 o 
   3   2  16     2123.05     1823.60     84.19 o 
   4   2  16       88.19       64.24     28.83 o 
   5   2  16      839.10      750.84     86.37 o 
   6   2  16        2.36       18.35     26.79 o 
   7   2  16      720.39      697.93     92.29 o 
   8   2  16      122.40      101.43     46.83 o 
   9   2  16      316.46      378.39     78.40 o 
  10   2  16       91.43       61.18     46.06 o 
 -12   3  16       33.05       17.03     32.81 o 
 -11   3  16      167.13      134.24     46.27 o 
 -10   3  16       21.86       37.34     34.14 o 
  -9   3  16       85.30      134.58     45.72 o 
  -8   3  16      844.93      873.07     85.38 o 
  -7   3  16       37.78       35.59     34.74 o 
  -6   3  16      750.32      818.26     80.05 o 
  -5   3  16      201.14      214.81     39.94 o 
  -4   3  16       91.98       71.65     29.44 o 
  -3   3  16       42.00       61.97     27.98 o 
  -2   3  16      526.47      561.64     66.05 o 
  -1   3  16       48.05       27.16     23.06 o 
   0   3  16      297.70      310.29     44.40 o 
   1   3  16      105.00       76.19     27.92 o 
   2   3  16     1432.75      757.57    395.10 o 
   3   3  16      579.26      600.23     73.02 o 
   4   3  16     1423.53     1283.65     76.51 o 
   5   3  16       24.32       27.93     24.59 o 
   6   3  16      772.38      708.74     76.41 o 
   7   3  16      435.34      442.09     77.20 o 
   8   3  16      209.44      187.23     58.93 o 
   9   3  16        4.27      -28.45     33.13 o 
  10   3  16       91.07       78.63     50.59 o 
 -12   4  16        6.64       20.85     33.30 o 
 -11   4  16       52.65      123.74     45.31 o 
 -10   4  16      186.38      221.12     53.76 o 
  -9   4  16       44.15       30.22     35.82 o 
  -8   4  16        1.60       23.02     31.19 o 
  -7   4  16       93.54      133.24     44.83 o 
  -6   4  16      601.94      606.91     72.27 o 
  -5   4  16      146.96      117.76     38.83 o 
  -4   4  16      389.33      365.13     64.95 o 
  -3   4  16      179.25      182.01     37.49 o 
  -2   4  16        6.70       12.81     23.09 o 
  -1   4  16      523.72      415.21     46.62 o 
   0   4  16       12.18       26.18     20.57 o 
   1   4  16      105.72       91.64     29.80 o 
   2   4  16       43.68       59.62     28.09 o 
   3   4  16       13.89       19.04     25.09 o 
   4   4  16       17.37       33.45     26.14 o 
   5   4  16      368.47      327.55     65.23 o 
   6   4  16      311.22      314.76     57.80 o 
   7   4  16       75.86       25.07     29.15 o 
   8   4  16        5.81       33.21     36.03 o 
   9   4  16        5.04        0.40     32.62 o 
 -11   5  16      279.56      248.43     54.44 o 
 -10   5  16       76.55      123.95     44.55 o 
  -9   5  16      202.93      240.94     55.34 o 
  -8   5  16      243.02      318.36     58.49 o 
  -7   5  16      171.02      184.01     48.97 o 
  -6   5  16      103.52      147.03     67.36 o 
  -5   5  16        0.23       53.44     34.27 o 
  -4   5  16     1393.46     1496.24    124.06 o 
  -3   5  16       91.12      111.55     39.63 o 
  -2   5  16       34.58       33.69     39.19 o 
  -1   5  16        4.16       14.07     20.98 o 
   0   5  16        2.02       16.17     21.20 o 
   1   5  16      478.68      372.40     59.60 o 
   2   5  16      168.28      188.60     39.23 o 
   3   5  16      346.59      230.91    107.21 o 
   4   5  16      785.77      868.16    166.89 o 
   5   5  16      157.36      167.82     41.76 o 
   6   5  16       40.30       27.73     41.77 o 
   7   5  16      357.19      372.17     87.53 o 
   8   5  16      546.89      690.77    122.91 o 
   9   5  16        1.60       20.30     37.75 o 
 -11   6  16       74.82       75.00     39.87 o 
 -10   6  16      549.19      537.35     72.53 o 
  -9   6  16        7.33       19.56     32.82 o 
  -8   6  16      291.96      314.72     59.70 o 
  -7   6  16      433.43      521.43     69.05 o 
  -6   6  16      776.50      791.26     79.85 o 
  -5   6  16       44.86       24.47     32.54 o 
  -4   6  16        1.91       10.33     29.47 o 
  -3   6  16      105.93      117.82     40.52 o 
  -2   6  16      343.77      472.52    132.33 o 
  -1   6  16       14.16       10.08     23.84 o 
   0   6  16       30.19       36.52     40.73 o 
   1   6  16       46.86       47.68     35.78 o 
   2   6  16      256.34      295.55     90.88 o 
   3   6  16      197.29      187.19     44.27 o 
   4   6  16        0.08        2.56     25.52 o 
   5   6  16       35.80       33.34     29.54 o 
   6   6  16       35.25       33.96     31.53 o 
   7   6  16      644.16      820.63    124.11 o 
   8   6  16        0.15       12.39     33.46 o 
   9   6  16      123.91      160.04     53.37 o 
 -10   7  16        4.95      -19.97     27.17 o 
  -9   7  16        0.24       11.20     30.09 o 
  -8   7  16       55.51       30.96     32.88 o 
  -7   7  16       82.13       90.34     39.68 o 
  -6   7  16        2.86       14.32     30.83 o 
  -5   7  16      210.60      239.08     82.28 o 
  -4   7  16       87.59       99.81     39.78 o 
  -3   7  16      252.06      367.06     73.76 o 
  -2   7  16        0.90        9.04     26.69 o 
  -1   7  16     1236.60     1204.31    361.80 o 
   0   7  16      413.25      433.12     84.71 o 
   1   7  16       22.45       53.16     47.15 o 
   2   7  16      153.09       94.25     50.11 o 
   3   7  16      748.32     1003.65    212.97 o 
   4   7  16      820.35      884.96    154.55 o 
   5   7  16      143.92      113.09     42.04 o 
   6   7  16        9.39       -8.77     27.57 o 
   7   7  16       65.68       97.60     38.97 o 
   8   7  16       56.13       49.20     38.77 o 
 -10   8  16      161.51      179.93     83.50 o 
  -9   8  16       96.06       87.09     42.66 o 
  -8   8  16      118.42      106.28     40.66 o 
  -7   8  16        6.31      -12.89     29.30 o 
  -6   8  16        0.62      -20.48     28.72 o 
  -5   8  16      122.98       90.09     40.32 o 
  -4   8  16      492.18      518.77     76.64 o 
  -3   8  16      281.66      339.62     58.04 o 
  -2   8  16      599.51      731.79    141.17 o 
  -1   8  16      553.31      524.38     77.44 o 
   0   8  16      957.78      981.41    304.43 o 
   1   8  16      632.15      700.12    187.78 o 
   2   8  16      227.25      255.27    115.82 o 
   3   8  16      158.47      144.17     74.14 o 
   4   8  16      234.57      202.53     63.72 o 
   5   8  16      136.81      132.84     52.71 o 
   6   8  16       35.58        2.80     29.82 o 
   7   8  16        6.17       12.00     32.41 o 
  -9   9  16      335.75      317.22     73.87 o 
  -8   9  16        3.52       -1.87     28.32 o 
  -7   9  16        2.36      -24.54     24.54 o 
  -6   9  16       30.05       48.36     35.72 o 
  -5   9  16       95.75       87.82     41.07 o 
  -4   9  16      198.95      164.31     50.81 o 
  -3   9  16      166.79      200.37     62.89 o 
  -2   9  16      161.62      160.71     53.90 o 
  -1   9  16      529.53      422.92     75.04 o 
   0   9  16      537.88      537.77     90.53 o 
   1   9  16      221.57      246.64     63.61 o 
   2   9  16      438.38      434.18    110.89 o 
   3   9  16       42.14       62.18     50.84 o 
   4   9  16      757.96      830.34    198.57 o 
   5   9  16        0.43      -13.08     37.27 o 
   6   9  16       23.75      -17.86     35.76 o 
  -8  10  16        5.88       17.86     32.87 o 
  -7  10  16        4.25       -9.90     32.82 o 
  -6  10  16        7.75        7.90     32.97 o 
  -5  10  16      305.83      385.89     62.51 o 
  -4  10  16      155.94      158.00     43.84 o 
  -3  10  16       56.69       50.97     41.24 o 
  -2  10  16       13.54       21.77     37.24 o 
  -1  10  16        1.63       16.38     38.42 o 
   0  10  16      680.29      761.98     97.76 o 
   1  10  16      579.02      578.04    128.93 o 
   2  10  16      177.22      148.24     77.23 o 
   3  10  16      399.15      401.00     80.72 o 
   4  10  16       91.53       97.80     57.95 o 
   5  10  16      790.05      608.12    138.78 o 
  -6  11  16      207.30      234.53     53.40 o 
  -5  11  16       25.07       36.14     33.82 o 
  -4  11  16      156.96      142.50     44.05 o 
  -3  11  16      139.09      123.39     51.21 o 
  -2  11  16       13.92       38.45     42.24 o 
  -1  11  16       58.01       40.65     46.24 o 
   0  11  16        1.14       19.79     43.67 o 
   1  11  16       63.43       42.53     49.34 o 
   2  11  16      657.82      849.45    143.12 o 
   3  11  16      115.84      132.38     63.37 o 
   4  11  16      397.66      399.80     84.76 o 
  -4  12  16      431.40      423.55     85.31 o 
  -3  12  16       20.78       -2.29     40.55 o 
  -2  12  16       65.22       57.72     48.71 o 
  -1  12  16        0.27        8.53     39.71 o 
   0  12  16      276.65      231.50     68.08 o 
   1  12  16      390.95      386.08     80.38 o 
   2  12  16        1.06       32.29     50.81 o 
 -12   1  17      118.18      102.84     57.35 o 
 -11   1  17       16.10        6.78     32.55 o 
 -10   1  17        2.09       -7.60     29.88 o 
  -9   1  17      581.14      649.54     85.75 o 
  -8   1  17       16.13       -9.68     25.35 o 
  -7   1  17       15.91       31.43     27.04 o 
  -6   1  17      456.37      493.37     94.79 o 
  -5   1  17       18.54        0.76     29.12 o 
  -4   1  17       24.53       30.60     30.45 o 
  -3   1  17      187.05      195.55     45.30 o 
  -2   1  17     1612.22     1361.29    393.34 o 
  -1   1  17       83.89        8.69     30.06 o 
   0   1  17      185.41      253.75     41.87 o 
   1   1  17      378.39      347.92     43.09 o 
   2   1  17       14.70        8.07     21.87 o 
   3   1  17      116.03      118.97     38.92 o 
   4   1  17       92.39       92.50     40.39 o 
   5   1  17       77.01       74.54     36.28 o 
   6   1  17       96.48      176.80     51.53 o 
   7   1  17      148.22      172.52     54.18 o 
   8   1  17      158.59      175.45     56.11 o 
   9   1  17        0.40       -2.53     33.13 o 
 -12   2  17      728.96      995.23     88.60 o 
 -11   2  17      123.84      184.96     49.55 o 
 -10   2  17       30.42       28.47     44.01 o 
  -9   2  17       62.05       44.48     36.78 o 
  -8   2  17      539.80      687.92    146.89 o 
  -7   2  17       44.33      106.78     42.27 o 
  -6   2  17       31.50       69.43     32.20 o 
  -5   2  17      366.37      385.01     51.47 o 
  -4   2  17       48.88       75.86     37.52 o 
  -3   2  17       63.10       54.75     34.00 o 
  -2   2  17     1264.75     1399.17    123.35 o 
  -1   2  17     1805.36     1880.39    105.53 o 
   0   2  17       76.23       80.40     26.45 o 
   1   2  17       12.83       31.36     21.94 o 
   2   2  17      128.06      121.47     34.24 o 
   3   2  17     1241.57     1091.36     71.84 o 
   4   2  17       10.35        7.56     26.55 o 
   5   2  17       85.30       60.89     36.69 o 
   6   2  17      336.33      339.94     67.44 o 
   7   2  17        1.62       -7.80     30.39 o 
   8   2  17      307.92      397.47     77.19 o 
   9   2  17      501.40      662.36    100.28 o 
 -12   3  17       69.25       72.30     41.61 o 
 -11   3  17       26.92        3.70     31.93 o 
 -10   3  17        9.67       54.53     38.04 o 
  -9   3  17      207.01      152.74     48.51 o 
  -8   3  17      217.45      219.11     50.18 o 
  -7   3  17      342.89      335.03     58.98 o 
  -6   3  17       81.20       95.97     43.58 o 
  -5   3  17      491.99      499.92     69.27 o 
  -4   3  17      157.02      181.51     47.42 o 
  -3   3  17      378.83      492.13     54.86 o 
  -2   3  17      473.44      451.92     64.50 o 
  -1   3  17      377.23      498.11     63.13 o 
   0   3  17      485.16      532.90     59.62 o 
   1   3  17      151.88      112.48     44.54 o 
   2   3  17      308.24      159.32     90.45 o 
   3   3  17       15.29       21.98     25.05 o 
   4   3  17      672.42      595.42     61.16 o 
   5   3  17      398.99      536.06     78.02 o 
   6   3  17        3.89        7.42     30.74 o 
   7   3  17       12.80       17.67     34.64 o 
   8   3  17       32.49       70.65     43.29 o 
   9   3  17      421.37      669.86    100.64 o 
 -11   4  17       23.37       40.62     61.22 o 
 -10   4  17       23.78       32.70     35.49 o 
  -9   4  17       99.24       48.64     40.06 o 
  -8   4  17       55.03      110.43     42.26 o 
  -7   4  17      121.80      154.92     45.30 o 
  -6   4  17     2829.70     2895.94    198.06 o 
  -5   4  17       12.03        3.87     29.12 o 
  -4   4  17      408.43      488.19     66.61 o 
  -3   4  17      201.73      271.96     53.11 o 
  -2   4  17     4110.24     4361.04    391.76 o 
  -1   4  17      606.55      617.15     51.90 o 
   0   4  17       54.90       48.32     27.64 o 
   1   4  17       50.68       50.79     43.64 o 
   2   4  17      227.26      207.19     40.69 o 
   3   4  17      624.35      581.07     88.27 o 
   4   4  17      687.65      598.91     62.60 o 
   5   4  17       20.63       15.67     25.62 o 
   6   4  17      241.57      282.74     75.05 o 
   7   4  17      341.39      434.72     78.98 o 
   8   4  17      924.38     1091.48    115.90 o 
   9   4  17      202.62      303.39     73.06 o 
 -11   5  17        1.13       -8.98     30.94 o 
 -10   5  17       34.07       87.26     39.71 o 
  -9   5  17      212.26      149.09     49.04 o 
  -8   5  17      283.35      296.11     57.09 o 
  -7   5  17      446.35      335.89     61.16 o 
  -6   5  17      109.42      139.18     43.59 o 
  -5   5  17     1084.48     1184.74    118.72 o 
  -4   5  17        4.43       17.85     31.88 o 
  -3   5  17     1616.56     1492.89     96.25 o 
  -2   5  17      139.28      133.13     65.27 o 
  -1   5  17     2011.67     2006.81    288.64 o 
   0   5  17      571.60      612.81     61.21 o 
   1   5  17       60.30       68.21     32.28 o 
   2   5  17     1210.40     1398.06    168.83 o 
   3   5  17      177.98      138.82     58.91 o 
   4   5  17      908.53      930.39     75.77 o 
   5   5  17      161.23      167.24     39.39 o 
   6   5  17       13.87      -12.35     28.73 o 
   7   5  17       59.35       57.30     36.60 o 
   8   5  17      150.82      133.80     53.15 o 
 -10   6  17      165.20      163.56     50.46 o 
  -9   6  17       91.08      103.82     42.72 o 
  -8   6  17      201.18      233.89     52.71 o 
  -7   6  17      125.54      126.30     44.00 o 
  -6   6  17      453.49      410.52     62.74 o 
  -5   6  17       22.73       10.89     30.59 o 
  -4   6  17     1499.87     1616.32    152.84 o 
  -3   6  17      576.21      622.13     72.09 o 
  -2   6  17     1542.55     1618.29    134.73 o 
  -1   6  17     1821.29     1610.83    245.91 o 
   0   6  17     1803.44     1747.29    305.30 o 
   1   6  17     2160.77     2118.79    257.79 o 
   2   6  17      244.21      209.65     44.87 o 
   3   6  17     1464.46     1448.28     88.97 o 
   4   6  17      130.88      180.24     53.70 o 
   5   6  17      772.29      851.68    131.49 o 
   6   6  17       28.87       39.15     29.03 o 
   7   6  17      104.65      114.46     47.20 o 
   8   6  17       26.64       12.32     34.95 o 
 -10   7  17      836.83      831.68     87.15 o 
  -9   7  17       40.01       82.71     38.89 o 
  -8   7  17        5.89       -2.05     28.40 o 
  -7   7  17      422.14      393.52     94.30 o 
  -6   7  17       70.53       78.69     38.76 o 
  -5   7  17      471.51      493.94     69.72 o 
  -4   7  17      377.52      347.05     60.76 o 
  -3   7  17     1400.01     1446.61     98.35 o 
  -2   7  17      616.07      625.54     64.86 o 
  -1   7  17     2150.03     1878.39    261.94 o 
   0   7  17     2668.81     2375.80    210.24 o 
   1   7  17      669.19      781.24    171.32 o 
   2   7  17     1542.71     1219.65    149.54 o 
   3   7  17      462.80      528.54    115.43 o 
   4   7  17     1093.06     1151.07     84.72 o 
   5   7  17       66.74       53.20     37.05 o 
   6   7  17      299.04      344.87     59.45 o 
   7   7  17       70.28       83.33     39.26 o 
  -9   8  17      228.85      233.47     53.05 o 
  -8   8  17       94.26       99.75     44.10 o 
  -7   8  17       26.52       28.49     34.17 o 
  -6   8  17      134.19      154.67     47.60 o 
  -5   8  17      359.09      369.77     77.88 o 
  -4   8  17     1089.80     1095.70    140.27 o 
  -3   8  17      772.42      713.20     77.63 o 
  -2   8  17      228.30      174.11     54.69 o 
  -1   8  17       71.12       98.52     45.84 o 
   0   8  17     1123.15     1186.70    156.30 o 
   1   8  17     1283.90     1211.79    115.80 o 
   2   8  17        2.71       -7.92     39.97 o 
   3   8  17      378.12      418.24    109.30 o 
   4   8  17       10.25        0.43     41.67 o 
   5   8  17      666.04      646.11     93.21 o 
   6   8  17        6.65       27.92     33.87 o 
  -8   9  17       23.93        1.73     30.28 o 
  -7   9  17      171.35      260.71     54.24 o 
  -6   9  17        3.64       28.27     33.49 o 
  -5   9  17      353.22      356.80     60.61 o 
  -4   9  17       53.53       71.22     67.12 o 
  -3   9  17      102.53      119.16     49.55 o 
  -2   9  17       14.85       33.18     41.04 o 
  -1   9  17      211.77      232.50     62.47 o 
   0   9  17      177.83      245.34     63.47 o 
   1   9  17        6.74       43.00     44.60 o 
   2   9  17        2.53      -27.33     39.60 o 
   3   9  17      183.93      122.05     81.20 o 
   4   9  17      116.89      179.01    102.16 o 
   5   9  17        5.14       14.22     41.84 o 
  -7  10  17       21.04       16.19     33.73 o 
  -6  10  17       10.33      -16.13     30.28 o 
  -5  10  17      337.73      356.28     61.80 o 
  -4  10  17      209.80      253.25     50.46 o 
  -3  10  17       43.92        6.78     37.82 o 
  -2  10  17      156.12      111.00     73.53 o 
  -1  10  17      350.94      273.09    112.19 o 
   0  10  17       16.23       48.14     47.89 o 
   1  10  17       41.99       43.71     69.86 o 
   2  10  17       62.17       84.85     51.16 o 
   3  10  17       48.01       18.60     77.49 o 
   4  10  17       18.75       78.44     56.69 o 
  -5  11  17       93.46      160.85     59.57 o 
  -4  11  17        9.49        4.01     40.46 o 
  -3  11  17        2.66        4.65     41.03 o 
  -2  11  17        6.49      -28.34     39.63 o 
  -1  11  17       20.83        4.45     44.41 o 
   0  11  17       17.20       30.58     46.98 o 
   1  11  17       40.08       50.34     53.76 o 
   2  11  17        0.24       19.66     48.79 o 
 -11   0  18      612.70      581.07    142.44 o 
 -10   0  18      443.78      669.21    142.21 o 
  -9   0  18      120.33      156.56     60.56 o 
  -8   0  18      545.87      768.00     94.77 o 
  -7   0  18      253.24      225.60     70.89 o 
  -6   0  18      487.90      732.10    137.68 o 
  -5   0  18     1933.67     2170.02    355.44 o 
  -4   0  18     3486.31     3526.30    692.47 o 
  -3   0  18      324.90      374.02     81.87 o 
  -2   0  18      413.75      511.85    115.49 o 
  -1   0  18     7605.34     8786.59   1302.54 o 
   0   0  18        0.57       28.23     42.64 o 
   1   0  18     2085.02     2077.36    134.92 o 
   2   0  18       96.61      105.32     65.72 o 
   3   0  18     4206.23     4916.68    268.65 o 
   4   0  18      182.62      262.09     83.21 o 
   5   0  18      310.65      362.03     96.65 o 
   6   0  18       51.95       77.34     57.89 o 
   7   0  18      242.94      360.67    104.75 o 
   8   0  18       22.73       -7.86     51.37 o 
 -11   1  18      133.64      175.68     67.47 o 
 -10   1  18       10.09       32.70     34.03 o 
  -9   1  18       32.17       30.65     34.97 o 
  -8   1  18      555.76      599.79     78.91 o 
  -7   1  18     1598.91     1738.51     95.43 o 
  -6   1  18      395.94      389.33     62.22 o 
  -5   1  18      857.13     1069.19    151.85 o 
  -4   1  18       91.48       99.85     41.15 o 
  -3   1  18     2454.37     2571.98    293.46 o 
  -2   1  18     3546.96     3135.66    856.21 o 
  -1   1  18      264.78       74.02     57.28 o 
   0   1  18     2390.01     2366.20    183.94 o 
   1   1  18     1196.37     1143.12    117.95 o 
   2   1  18     2210.53     2216.52    186.55 o 
   3   1  18      205.89      167.32     41.26 o 
   4   1  18      460.55      537.82     77.81 o 
   5   1  18       77.33      115.37     44.11 o 
   6   1  18      206.50      288.13     64.94 o 
   7   1  18       55.93       86.55     44.52 o 
   8   1  18      180.89      203.08     58.75 o 
 -11   2  18       34.37       17.80     33.55 o 
 -10   2  18      252.90      298.28     65.52 o 
  -9   2  18       35.55       80.29     43.14 o 
  -8   2  18      421.61      463.32     71.61 o 
  -7   2  18        2.58       23.21     35.01 o 
  -6   2  18     2085.30     2258.50    173.60 o 
  -5   2  18       46.17       60.92     34.55 o 
  -4   2  18     2011.43     2549.17    226.96 o 
  -3   2  18      247.64      300.36     52.83 o 
  -2   2  18     2205.15     2572.09    310.47 o 
  -1   2  18      476.07      494.79     59.57 o 
   0   2  18      261.02      199.49     64.33 o 
   1   2  18      503.68      494.73     58.22 o 
   2   2  18      214.37      204.30     73.99 o 
   3   2  18       95.26       72.46     35.45 o 
   4   2  18      451.71      458.64     96.67 o 
   5   2  18       69.84       55.97     36.28 o 
   6   2  18      326.46      390.80     75.66 o 
   7   2  18       37.59       46.73     40.57 o 
   8   2  18      390.57      412.40     82.10 o 
 -11   3  18        4.36        8.75     34.46 o 
 -10   3  18        3.36       -4.91     32.20 o 
  -9   3  18      159.27      242.71     56.38 o 
  -8   3  18       35.20       36.64     36.89 o 
  -7   3  18      588.57      589.24     77.26 o 
  -6   3  18        0.81      -16.58     30.75 o 
  -5   3  18      648.71      707.79     81.62 o 
  -4   3  18       21.27       16.35     34.53 o 
  -3   3  18     2205.86     2568.01    188.72 o 
  -2   3  18       95.18       70.91     34.17 o 
  -1   3  18      200.22      174.46     35.64 o 
   0   3  18       21.87       20.01     23.67 o 
   1   3  18       13.60       11.76     24.59 o 
   2   3  18       71.13       66.90     26.09 o 
   3   3  18        1.28       -6.93     25.25 o 
   4   3  18        1.40       -0.65     27.32 o 
   5   3  18      298.62      274.29     63.31 o 
   6   3  18      135.79      151.79     53.12 o 
   7   3  18      276.20      263.78     63.67 o 
   8   3  18       38.38       98.43     45.19 o 
 -11   4  18       89.46      112.06     44.33 o 
 -10   4  18        3.13        7.48     31.35 o 
  -9   4  18       12.06       15.75     35.55 o 
  -8   4  18       16.32       66.32     42.10 o 
  -7   4  18       57.77       57.43     39.75 o 
  -6   4  18      265.39      216.83     52.79 o 
  -5   4  18      141.88      194.04     67.65 o 
  -4   4  18        1.49        4.11     32.21 o 
  -3   4  18      151.68      105.26     42.71 o 
  -2   4  18       51.19       57.24     36.94 o 
  -1   4  18       17.69       18.23     25.21 o 
   0   4  18      224.83      224.66     43.82 o 
   1   4  18       75.06       78.41     32.26 o 
   2   4  18      104.79      132.67     37.22 o 
   3   4  18      148.88      134.11     39.58 o 
   4   4  18       28.07       58.19     31.81 o 
   5   4  18       37.73       61.59     37.50 o 
   6   4  18       21.09       -4.80     29.84 o 
   7   4  18      312.63      426.28     80.78 o 
   8   4  18        6.77       35.30     41.10 o 
 -10   5  18      646.63      726.73     85.56 o 
  -9   5  18        0.69       28.63     34.46 o 
  -8   5  18       42.37       72.49     37.94 o 
  -7   5  18      388.41      508.21     99.02 o 
  -6   5  18      346.91      381.21     65.06 o 
  -5   5  18       13.43       36.83     37.62 o 
  -4   5  18        0.11       14.18     31.54 o 
  -3   5  18      268.88      360.61     73.58 o 
  -2   5  18       47.15       84.01     39.79 o 
  -1   5  18        7.49       -7.66     36.06 o 
   0   5  18       57.21       69.81     32.65 o 
   1   5  18       82.44       75.44     35.10 o 
   2   5  18       43.06       70.07     34.45 o 
   3   5  18      138.09      157.68     41.11 o 
   4   5  18      120.67      109.52     37.43 o 
   5   5  18        0.01        3.15     26.68 o 
   6   5  18       94.41      107.17     46.85 o 
   7   5  18      111.32      171.98     57.98 o 
 -10   6  18       77.75      118.88     57.66 o 
  -9   6  18       98.97      105.25     50.15 o 
  -8   6  18      389.98      489.79     71.68 o 
  -7   6  18      118.31      118.58     46.41 o 
  -6   6  18      473.95      554.99    123.75 o 
  -5   6  18      175.85      232.24     56.10 o 
  -4   6  18      287.19      356.84    126.22 o 
  -3   6  18        1.01       -5.54     30.73 o 
  -2   6  18      529.52      536.91    140.07 o 
  -1   6  18      359.89      290.93    120.15 o 
   0   6  18       28.86       22.20     41.66 o 
   1   6  18      195.04      175.59     56.32 o 
   2   6  18      230.32      215.36     72.90 o 
   3   6  18      189.54      291.38     86.14 o 
   4   6  18      432.48      426.86     72.26 o 
   5   6  18      249.88      266.69     53.91 o 
   6   6  18        5.64        1.71     29.40 o 
   7   6  18      117.93      123.59     58.36 o 
  -9   7  18        1.68       -2.79     29.49 o 
  -8   7  18      148.95      143.65     46.50 o 
  -7   7  18      240.34      314.97     61.71 o 
  -6   7  18       59.85       54.29     37.24 o 
  -5   7  18       55.13       62.62     41.72 o 
  -4   7  18       75.10      109.43     44.98 o 
  -3   7  18      413.93      416.83     71.43 o 
  -2   7  18      302.16      266.55    144.96 o 
  -1   7  18       67.60       63.36     44.84 o 
   0   7  18      278.06      283.68    152.41 o 
   1   7  18       87.56      111.00     54.71 o 
   2   7  18      375.29      239.68     85.43 o 
   3   7  18       13.26       -6.88     35.23 o 
   4   7  18        3.13       -9.30     41.07 o 
   5   7  18       18.09       10.02     32.11 o 
   6   7  18        1.34       -8.54     29.67 o 
  -8   8  18        1.77        0.88     30.65 o 
  -7   8  18       83.99       58.73     39.31 o 
  -6   8  18       56.03       88.42     43.56 o 
  -5   8  18        3.64       13.78     33.63 o 
  -4   8  18       29.90       59.32     40.82 o 
  -3   8  18       64.57       93.85     59.08 o 
  -2   8  18      214.95      205.12     73.80 o 
  -1   8  18      553.35      471.09     95.08 o 
   0   8  18       13.47       43.51     45.53 o 
   1   8  18      196.99      131.33     95.87 o 
   2   8  18      191.69      167.40     63.35 o 
   3   8  18      384.32      348.32    102.30 o 
   4   8  18       79.53      126.44     54.93 o 
   5   8  18       97.09       66.81     65.05 o 
  -7   9  18       29.95       38.78     34.47 o 
  -6   9  18       55.47       63.93     38.79 o 
  -5   9  18      275.50      367.79     63.70 o 
  -4   9  18       44.17       49.57     41.43 o 
  -3   9  18       85.57       81.17     87.66 o 
  -2   9  18       21.36      -13.09     37.74 o 
  -1   9  18      105.89      160.67     59.34 o 
   0   9  18      907.14      987.40    134.38 o 
   1   9  18       79.43       63.82     50.29 o 
   2   9  18       28.47       16.60     49.35 o 
   3   9  18        0.95       38.34     51.25 o 
   4   9  18      147.68      145.11     78.41 o 
  -6  10  18      487.00      537.67    101.75 o 
  -5  10  18        5.75       30.41     37.22 o 
  -4  10  18      754.73      814.30    296.63 o 
  -3  10  18       28.58       22.19     43.43 o 
  -2  10  18      234.23      187.07    111.68 o 
  -1  10  18       80.47       92.60     50.01 o 
   0  10  18      196.24      264.59     83.10 o 
   1  10  18       71.70       59.69     50.00 o 
   2  10  18       10.44       12.81     46.70 o 
   3  10  18       29.84       19.32     65.23 o 
  -3  11  18      311.51      362.94    112.76 o 
  -2  11  18        1.57        6.53     46.46 o 
  -1  11  18      303.37      242.81     70.78 o 
   0  11  18      114.10      136.46     57.22 o 
 -11   1  19       28.75       89.86     59.43 o 
 -10   1  19       26.66       70.24     40.64 o 
  -9   1  19       58.56      130.79     45.09 o 
  -8   1  19      471.36      623.67     83.04 o 
  -7   1  19      202.35      252.84     63.12 o 
  -6   1  19       38.36       49.31     33.32 o 
  -5   1  19        1.35        1.03     33.16 o 
  -4   1  19      127.15      193.97     47.87 o 
  -3   1  19      198.15      258.17     54.50 o 
  -2   1  19      178.82      225.01     65.72 o 
  -1   1  19       70.07       30.44     35.32 o 
   0   1  19       25.58      171.87     52.21 o 
   1   1  19       62.03      120.29     37.60 o 
   2   1  19       32.93       43.16     31.76 o 
   3   1  19      384.15      516.75     77.42 o 
   4   1  19       64.19       75.20     40.96 o 
   5   1  19      109.42      112.50     45.10 o 
   6   1  19        0.05      -13.00     41.89 o 
   7   1  19       29.22       52.37     43.12 o 
   8   1  19        0.95      -23.93     36.22 o 
 -10   2  19       47.14       14.88     35.46 o 
  -9   2  19      653.95      723.49     86.83 o 
  -8   2  19      261.56      275.35     61.65 o 
  -7   2  19      296.96      341.33    120.73 o 
  -6   2  19      135.52      236.76     58.95 o 
  -5   2  19        5.32        6.04     37.95 o 
  -4   2  19      539.83      661.32     69.68 o 
  -3   2  19       41.75       91.83     45.03 o 
  -2   2  19        1.11       23.38     35.17 o 
  -1   2  19       13.90       52.92     29.43 o 
   0   2  19        4.38       15.16     25.90 o 
   1   2  19      344.10      240.51     43.98 o 
   2   2  19       53.27       52.77     35.75 o 
   3   2  19      145.07      169.90     45.95 o 
   4   2  19       27.33       16.49     33.54 o 
   5   2  19       23.60       38.54     36.84 o 
   6   2  19       29.29       96.38     44.00 o 
   7   2  19       14.29       -0.93     33.61 o 
 -10   3  19       16.64       31.89     36.06 o 
  -9   3  19      124.37      127.65     46.80 o 
  -8   3  19       96.35      104.02     43.32 o 
  -7   3  19     1293.33     1515.66    121.27 o 
  -6   3  19       69.65       78.86     43.11 o 
  -5   3  19      182.90      249.59     58.56 o 
  -4   3  19      113.88      170.66     52.17 o 
  -3   3  19     2395.72     2934.28    421.50 o 
  -2   3  19      421.84      488.26     61.57 o 
  -1   3  19       54.50       86.93     31.18 o 
   0   3  19        3.74        3.30     31.68 o 
   1   3  19      578.13      648.66    150.16 o 
   2   3  19       82.52       72.11     28.38 o 
   3   3  19       36.27       22.00     31.44 o 
   4   3  19      238.28      358.94     70.16 o 
   5   3  19       78.95       65.21     39.68 o 
   6   3  19       57.15      135.58     53.86 o 
   7   3  19      134.85      218.96     63.40 o 
 -10   4  19       48.30       -8.67     36.69 o 
  -9   4  19        9.56       24.78     42.41 o 
  -8   4  19      970.95     1037.18    105.98 o 
  -7   4  19        2.70      -20.60     32.48 o 
  -6   4  19     1508.93     1725.14    227.74 o 
  -5   4  19      287.10      379.07     73.78 o 
  -4   4  19     2180.46     2524.53    320.62 o 
  -3   4  19      389.72      368.84     65.43 o 
  -2   4  19     1060.17     1201.06    159.88 o 
  -1   4  19      473.82      546.68     76.34 o 
   0   4  19      603.99      647.21    121.59 o 
   1   4  19       43.20       25.89     28.50 o 
   2   4  19      113.22      138.82     40.20 o 
   3   4  19        8.11       14.14     27.41 o 
   4   4  19      133.35      200.73     50.63 o 
   5   4  19      712.28      881.97     98.97 o 
   6   4  19       21.42        8.15     35.91 o 
   7   4  19      336.90      542.99     89.61 o 
  -9   5  19      429.51      402.52     88.14 o 
  -8   5  19       98.01      152.02     50.33 o 
  -7   5  19      752.34      825.41     88.82 o 
  -6   5  19      522.34      622.54     79.35 o 
  -5   5  19     1500.17     1588.56    148.21 o 
  -4   5  19      445.70      489.23     72.59 o 
  -3   5  19     1118.67     1258.89    100.34 o 
  -2   5  19      891.13      902.92     77.83 o 
  -1   5  19      311.48      293.25     87.74 o 
   0   5  19      435.11      400.54     91.53 o 
   1   5  19        9.99        1.37     34.12 o 
   2   5  19      338.83      241.67     64.81 o 
   3   5  19       25.16       -2.72     31.84 o 
   4   5  19       83.98       56.66     35.89 o 
   5   5  19      218.06      141.92     81.65 o 
   6   5  19      225.30      235.94     62.27 o 
  -9   6  19       21.84       43.80     38.11 o 
  -8   6  19      581.50      727.32    137.57 o 
  -7   6  19       35.85       33.24     37.35 o 
  -6   6  19      636.40      664.75     81.94 o 
  -5   6  19      310.49      302.71     62.05 o 
  -4   6  19      416.97      573.79    105.00 o 
  -3   6  19      743.72      838.40     85.85 o 
  -2   6  19       52.40       27.59     39.85 o 
  -1   6  19     1021.07      822.36    149.39 o 
   0   6  19       62.57       67.36     47.25 o 
   1   6  19      863.17      906.76    166.03 o 
   2   6  19      196.49      200.63     61.54 o 
   3   6  19      409.71      405.62    145.14 o 
   4   6  19      403.19      479.72     72.92 o 
   5   6  19       35.54       48.07     35.17 o 
   6   6  19      188.60      121.77    181.21 o 
  -8   7  19        0.54      -11.74     31.45 o 
  -7   7  19      159.48      199.50     50.71 o 
  -6   7  19        0.44      -14.41     30.09 o 
  -5   7  19      500.15      555.71     75.63 o 
  -4   7  19      549.70      557.99     76.46 o 
  -3   7  19        1.88      -19.32     33.49 o 
  -2   7  19      209.30      202.61     60.14 o 
  -1   7  19       26.91       11.14     38.93 o 
   0   7  19     1417.94     1523.41    188.33 o 
   1   7  19      124.13      101.60     53.01 o 
   2   7  19      293.97      312.29     75.16 o 
   3   7  19      266.11      218.79     82.49 o 
   4   7  19      148.20      120.67     54.89 o 
   5   7  19      715.75      751.39    222.24 o 
  -7   8  19       14.34       21.91     33.25 o 
  -6   8  19      325.55      388.59     65.13 o 
  -5   8  19      414.59      537.69     73.44 o 
  -4   8  19       95.77       93.90     44.04 o 
  -3   8  19      181.76      115.40     52.66 o 
  -2   8  19       57.75       49.64     46.41 o 
  -1   8  19      361.02      369.53     74.31 o 
   0   8  19       97.71      134.86     57.03 o 
   1   8  19      305.91      275.03     73.91 o 
   2   8  19       92.02       98.20     61.39 o 
   3   8  19       13.49       18.41     47.91 o 
   4   8  19      153.66      170.71     61.34 o 
  -6   9  19        0.82      -13.14     32.53 o 
  -5   9  19      623.09      733.32     83.54 o 
  -4   9  19      380.45      342.98     69.46 o 
  -3   9  19        1.46        3.73     41.30 o 
  -2   9  19       57.19        5.11     42.30 o 
  -1   9  19      156.06      183.67     61.98 o 
   0   9  19      184.52      206.26     64.75 o 
   1   9  19       23.13       13.56     48.12 o 
   2   9  19       21.69       21.21     49.80 o 
   3   9  19        4.80      -37.98     47.77 o 
  -3  10  19       35.30       33.37     48.38 o 
  -2  10  19       80.54       60.89     49.94 o 
  -1  10  19        0.12       36.03     48.01 o 
   0  10  19       55.55       40.41     50.60 o 
 -10   0  20      509.63      712.87    153.18 o 
  -9   0  20      166.68      212.44     99.88 o 
  -8   0  20     1449.57     1876.26    208.25 o 
  -7   0  20      138.57      193.36     78.56 o 
  -6   0  20      520.27      681.10    223.51 o 
  -5   0  20      151.15      272.60     82.30 o 
  -4   0  20      182.50      249.09     79.69 o 
  -3   0  20      131.93      180.82     69.27 o 
  -2   0  20      106.81       81.73     59.41 o 
  -1   0  20      384.20      312.75    136.72 o 
   0   0  20      328.28      373.95    104.35 o 
   1   0  20      413.67      464.76     85.20 o 
   2   0  20     1335.84     1770.97    175.19 o 
   3   0  20        4.39       16.77     47.45 o 
   4   0  20     1104.83     1199.45    149.09 o 
   5   0  20      479.03      595.28    123.30 o 
   6   0  20      240.98      357.80    105.98 o 
   7   0  20      194.97      191.04     90.06 o 
 -10   1  20        3.75       26.29     49.69 o 
  -9   1  20      553.20      698.65     82.32 o 
  -8   1  20       13.82        9.41     38.77 o 
  -7   1  20     1190.01     1479.06    200.59 o 
  -6   1  20      193.15      249.99     64.35 o 
  -5   1  20      243.75      242.33     59.77 o 
  -4   1  20      423.08      486.75     68.82 o 
  -3   1  20      387.79      499.03     76.66 o 
  -2   1  20      632.61      800.07    153.68 o 
  -1   1  20      153.97      135.80     57.45 o 
   0   1  20       11.64       16.19     29.23 o 
   1   1  20      284.93      240.28     53.89 o 
   2   1  20        4.64       -8.56     30.85 o 
   3   1  20     1082.63     1379.13    110.49 o 
   4   1  20      170.60      198.23     55.28 o 
   5   1  20      154.02      232.75     60.64 o 
   6   1  20      399.28      522.42     86.48 o 
   7   1  20      457.75      669.24     98.22 o 
 -10   2  20       76.68       74.05     43.05 o 
  -9   2  20        4.39       -2.09     37.38 o 
  -8   2  20      770.26      873.22     96.20 o 
  -7   2  20      317.98      356.60     69.18 o 
  -6   2  20      469.78      548.28     82.28 o 
  -5   2  20      463.29      599.44     84.03 o 
  -4   2  20      204.80      290.65     53.83 o 
  -3   2  20     1097.33     1419.57    125.64 o 
  -2   2  20      138.68      173.09     48.42 o 
  -1   2  20      468.78      527.15     95.86 o 
   0   2  20        1.34       20.59     29.97 o 
   1   2  20       42.89       40.28     33.50 o 
   2   2  20       72.97       82.57     37.75 o 
   3   2  20       88.75      118.57     49.04 o 
   4   2  20       41.55       53.99     40.81 o 
   5   2  20      575.84      608.93     88.03 o 
   6   2  20        4.14       18.76     37.25 o 
  -9   3  20       52.64       78.22     44.75 o 
  -8   3  20       25.94       32.10     41.49 o 
  -7   3  20      290.11      366.03     70.51 o 
  -6   3  20      452.91      515.27     79.17 o 
  -5   3  20      352.05      350.46     68.23 o 
  -4   3  20      367.14      462.12     75.19 o 
  -3   3  20      137.03      149.25     51.18 o 
  -2   3  20      478.06      632.04     70.14 o 
  -1   3  20      443.49      528.81     74.26 o 
   0   3  20      211.74      183.66     49.03 o 
   1   3  20        1.39       18.82     28.89 o 
   2   3  20      206.05       91.66     86.46 o 
   3   3  20       46.20       21.25     36.94 o 
   4   3  20      303.44      395.94     75.91 o 
   5   3  20        6.53       -0.60     34.21 o 
   6   3  20      329.30      364.78     75.72 o 
  -9   4  20        5.57      -10.51     36.05 o 
  -8   4  20       42.85       47.25     43.62 o 
  -7   4  20       36.68       72.26     44.06 o 
  -6   4  20      281.25      298.56     63.51 o 
  -5   4  20        4.85       -5.35     34.27 o 
  -4   4  20       51.31       27.62     42.59 o 
  -3   4  20       59.63       49.99     43.06 o 
  -2   4  20      405.88      462.68     74.33 o 
  -1   4  20       78.48      111.95     50.85 o 
   0   4  20        0.36        5.47     31.22 o 
   1   4  20       12.87       57.36     34.57 o 
   2   4  20       18.45       23.17     33.47 o 
   3   4  20      121.73       95.34     43.70 o 
   4   4  20       44.60       45.67     39.60 o 
   5   4  20       18.10        5.27     35.29 o 
   6   4  20       16.18       30.99     38.81 o 
  -8   5  20       44.20       70.85     39.14 o 
  -7   5  20       34.06       16.40     38.15 o 
  -6   5  20      173.42      226.71     89.49 o 
  -5   5  20      198.82      223.27     86.46 o 
  -4   5  20       27.77       69.85     42.59 o 
  -3   5  20       30.33       48.02     40.47 o 
  -2   5  20      194.33      131.63    110.38 o 
  -1   5  20       76.97       95.93     49.16 o 
   0   5  20      132.26      136.29     54.99 o 
   1   5  20       50.49        9.22     44.22 o 
   2   5  20       51.85       47.75     34.98 o 
   3   5  20        0.20        7.61     29.27 o 
   4   5  20      106.41       95.78     57.88 o 
   5   5  20       41.50       29.74     34.68 o 
  -8   6  20        5.72       13.26     37.92 o 
  -7   6  20      130.16      177.39     53.37 o 
  -6   6  20        0.23        7.25     33.54 o 
  -5   6  20       11.48       81.09     42.42 o 
  -4   6  20        1.13       -3.32     35.17 o 
  -3   6  20      280.04      294.28     62.23 o 
  -2   6  20        1.80      -13.13     37.00 o 
  -1   6  20      111.16      102.10     69.06 o 
   0   6  20       58.25       93.56     51.53 o 
   1   6  20       10.88       19.85     46.46 o 
   2   6  20        6.02      -36.15     59.12 o 
   3   6  20       15.69      -11.31     35.59 o 
   4   6  20       17.32       33.15     34.78 o 
   5   6  20       96.91      115.44     52.41 o 
  -7   7  20      320.50      479.19    120.42 o 
  -6   7  20       31.56       -6.72     37.72 o 
  -5   7  20       45.10       63.46     43.31 o 
  -4   7  20        1.72      -18.03     35.81 o 
  -3   7  20      120.06       82.39     49.78 o 
  -2   7  20       55.65       59.44     46.64 o 
  -1   7  20        6.97       14.51     41.20 o 
   0   7  20       19.04       26.35     45.49 o 
   1   7  20        1.28       11.23     48.18 o 
   2   7  20       58.26       82.10     58.44 o 
   3   7  20      265.78      128.08     84.56 o 
   4   7  20       98.95       94.14     55.59 o 
  -6   8  20      421.65      568.88    111.50 o 
  -5   8  20        1.12      -10.31     36.15 o 
  -4   8  20       10.96       70.05     56.43 o 
  -3   8  20       43.84       -1.83     37.93 o 
  -2   8  20       84.27       62.60     54.15 o 
  -1   8  20        6.94      -12.77     42.19 o 
   0   8  20      325.61      388.86     89.30 o 
   1   8  20        6.53        4.54     47.37 o 
   2   8  20       40.54       38.12     55.90 o 
  -3   9  20      134.73      123.92     61.36 o 
  -2   9  20       64.08       75.10     53.05 o 
  -1   9  20       82.81      104.23     61.34 o 
   0   9  20       60.43      102.07     60.43 o 
  -9   1  21      378.57      534.86    111.59 o 
  -8   1  21       26.66       -4.77     44.02 o 
  -7   1  21      682.36     1028.11    198.10 o 
  -6   1  21       14.97       39.05     46.04 o 
  -5   1  21      113.98      140.20     56.65 o 
  -4   1  21        4.56      -14.08     36.23 o 
  -3   1  21      238.60      254.48     89.25 o 
  -2   1  21      159.66      206.60     55.49 o 
  -1   1  21       17.06       28.28     48.21 o 
   0   1  21      100.07      100.24     44.49 o 
   1   1  21       42.98       89.98     43.91 o 
   2   1  21       16.00       33.17     37.59 o 
   3   1  21      356.25      454.86     79.02 o 
   4   1  21       18.48       33.28     38.26 o 
   5   1  21       21.14       15.64     38.99 o 
  -8   2  21      510.58      692.56    127.92 o 
  -7   2  21      311.36      423.38     85.83 o 
  -6   2  21      330.62      335.87     70.28 o 
  -5   2  21      178.32      233.87     63.25 o 
  -4   2  21      463.83      629.35    155.35 o 
  -3   2  21      328.93      503.92     68.90 o 
  -2   2  21      144.08      245.41     86.50 o 
  -1   2  21        6.41       43.72     49.34 o 
   0   2  21      138.61      184.60     63.40 o 
   1   2  21       43.23       30.61     31.58 o 
   2   2  21        2.76      -20.73     31.61 o 
   3   2  21      583.76      695.31     92.85 o 
   4   2  21      108.36      111.08     48.96 o 
   5   2  21        1.07       25.21     39.28 o 
  -8   3  21       29.93        9.79     39.60 o 
  -7   3  21     1146.92     1558.78    277.25 o 
  -6   3  21      201.98      355.75     73.17 o 
  -5   3  21      123.67      145.30     61.39 o 
  -4   3  21      412.45      513.39     81.55 o 
  -3   3  21      327.11      429.78    104.21 o 
  -2   3  21      351.83      346.63    131.07 o 
  -1   3  21       65.47       71.09     48.70 o 
   0   3  21       10.44        9.06     36.55 o 
   1   3  21        2.33      -18.77     30.73 o 
   2   3  21      169.27      130.81     82.21 o 
   3   3  21      121.62      150.84     52.63 o 
   4   3  21      428.18      520.45     86.00 o 
   5   3  21        1.10       35.27     48.43 o 
  -8   4  21      485.59      605.21    106.20 o 
  -7   4  21      220.73      222.19     61.27 o 
  -6   4  21      156.30      219.94     67.69 o 
  -5   4  21      276.40      301.54     63.86 o 
  -4   4  21       57.41       72.15     43.13 o 
  -3   4  21      931.72     1291.92    209.45 o 
  -2   4  21        1.19       -8.13     43.64 o 
  -1   4  21      453.79      463.66    130.05 o 
   0   4  21       40.92        1.02     42.05 o 
   1   4  21        0.36      -32.92     32.92 o 
   2   4  21       81.09       94.20     43.81 o 
   3   4  21       18.46       26.41     40.73 o 
   4   4  21        5.09       15.07     38.39 o 
  -7   5  21      201.03      186.08     57.40 o 
  -6   5  21      336.30      347.50     68.64 o 
  -5   5  21      130.88      209.70     58.00 o 
  -4   5  21        8.52       19.36     35.46 o 
  -3   5  21        0.20       -3.06     37.74 o 
  -2   5  21      932.18      941.42    151.02 o 
  -1   5  21       51.26       22.02     45.45 o 
   0   5  21        3.40       10.70     43.75 o 
   1   5  21      333.85      315.33    143.98 o 
   2   5  21       82.05       84.46     51.99 o 
   3   5  21      107.42      107.86     49.36 o 
   4   5  21      294.63      362.51     74.47 o 
  -6   6  21      478.99      554.38    133.85 o 
  -5   6  21      179.53      139.38     49.33 o 
  -4   6  21        3.39       21.27     42.70 o 
  -3   6  21      101.06       75.00     47.70 o 
  -2   6  21       18.65       -9.29     39.50 o 
  -1   6  21        3.31       -8.83     41.06 o 
   0   6  21      200.67      151.93     86.07 o 
   1   6  21      145.12       89.26     60.63 o 
   2   6  21      458.23      594.72    222.36 o 
   3   6  21       39.79       79.87     52.08 o 
  -5   7  21       57.48       62.08     42.99 o 
  -4   7  21       54.42       50.42     53.42 o 
  -3   7  21        0.57        7.79     42.26 o 
  -2   7  21       21.19       -7.15     39.90 o 
  -1   7  21       85.32       58.61     53.56 o 
   0   7  21       41.64       71.46     54.73 o 
   1   7  21      508.05      588.53    117.07 o 
   2   7  21      618.19      625.15    258.78 o 
  -3   8  21        4.95       25.57     45.49 o 
  -2   8  21        7.08      -20.95     41.44 o 
  -1   8  21       93.51       50.20     52.96 o 
  -7   0  22      511.40      692.56    159.53 o 
  -6   0  22      235.32      350.98     96.71 o 
  -5   0  22        4.49        9.98     55.84 o 
  -4   0  22       97.44      129.84     74.99 o 
  -3   0  22      394.77      603.77    114.82 o 
  -2   0  22      265.58      261.46    245.79 o 
  -1   0  22     1089.79     1410.32    525.17 o 
   0   0  22       59.49       57.76     52.41 o 
   1   0  22      612.00      764.98    139.63 o 
   2   0  22      243.52      432.66    111.74 o 
   3   0  22     2327.42     3079.57    241.16 o 
   4   0  22        2.03       -9.36     51.79 o 
  -7   1  22      146.81      133.56     59.06 o 
  -6   1  22      107.16      137.31     57.41 o 
  -5   1  22        7.76       25.80     47.42 o 
  -4   1  22        9.56        4.32     40.09 o 
  -3   1  22        1.75        0.45     41.61 o 
  -2   1  22       20.91       78.38     49.26 o 
  -1   1  22      285.64      359.89    129.58 o 
   0   1  22      425.51      523.92    224.69 o 
   1   1  22      149.96      252.44     66.05 o 
   2   1  22      427.12      587.82     92.13 o 
   3   1  22      172.88      326.37     73.52 o 
   4   1  22     1625.59     2256.53    148.21 o 
  -7   2  22       85.65      121.87     52.95 o 
  -6   2  22       14.52        5.14     44.47 o 
  -5   2  22       36.86       24.93     45.06 o 
  -4   2  22       12.68       -0.38     43.24 o 
  -3   2  22      150.36      229.42     66.54 o 
  -2   2  22      397.77      645.39     77.83 o 
  -1   2  22       10.74       35.81     47.94 o 
   0   2  22       45.72       52.54     53.82 o 
   1   2  22       11.93      -17.61     32.54 o 
   2   2  22      320.25      456.97     81.94 o 
   3   2  22      504.74      691.57     95.82 o 
   4   2  22       36.30      120.84     51.60 o 
  -7   3  22       73.96      101.28     56.53 o 
  -6   3  22      181.57      245.26     63.15 o 
  -5   3  22        7.75       19.38     44.32 o 
  -4   3  22       42.54       49.58     47.03 o 
  -3   3  22      232.76      339.03     71.90 o 
  -2   3  22      313.06      291.08     68.75 o 
  -1   3  22      415.14      460.72    117.26 o 
   0   3  22       24.44       48.64     42.37 o 
   1   3  22       26.52       36.75     51.25 o 
   2   3  22       10.73       21.34     36.71 o 
   3   3  22       27.33       31.41     38.61 o 
  -6   4  22       24.78       93.33     48.56 o 
  -5   4  22      215.62      267.95     66.78 o 
  -4   4  22        0.25        2.15     42.78 o 
  -3   4  22        0.78        4.07     40.35 o 
  -2   4  22       23.45       26.08     46.21 o 
  -1   4  22      227.21      252.86     67.10 o 
   0   4  22       26.93       23.06     56.50 o 
   1   4  22        3.36       17.08     57.34 o 
   2   4  22       29.72       40.67     42.67 o 
   3   4  22        0.78       10.60     44.39 o 
  -5   5  22       43.69       97.12     49.42 o 
  -4   5  22      159.80      235.22     85.70 o 
  -3   5  22      135.26      133.65     70.34 o 
  -2   5  22        2.02       17.77     45.77 o 
  -1   5  22       22.26       -8.49     45.20 o 
   0   5  22       47.66       38.62     50.64 o 
   1   5  22        0.72       32.16     59.35 o 
   2   5  22      228.34      228.88    134.63 o 
  -4   6  22        6.99       39.33     57.47 o 
  -3   6  22        0.13       23.62     45.91 o 
  -2   6  22      131.00       61.87     52.96 o 
  -1   6  22       15.88      -11.73     41.56 o 
   0   6  22       22.64       47.80     48.27 o 
   1   6  22       12.50        7.86     51.77 o 
  -6   1  23      104.73      166.66     73.52 o 
  -5   1  23       66.16       86.48     54.42 o 
  -4   1  23      143.99      235.20    151.51 o 
  -3   1  23        0.37      -10.72     41.31 o 
  -2   1  23       12.69       46.74     46.64 o 
  -1   1  23        4.30       25.80     51.37 o 
   0   1  23       11.01      152.14     97.48 o 
   1   1  23       18.28       16.70     39.99 o 
   2   1  23      206.02      281.99     70.99 o 
  -5   2  23        8.28       42.09     43.10 o 
  -4   2  23        7.43       24.41     43.49 o 
  -3   2  23      313.06      414.95    152.33 o 
  -2   2  23       88.47      138.11     91.55 o 
  -1   2  23      210.13      234.01    118.94 o 
   0   2  23        1.26       30.82     46.87 o 
   1   2  23       19.24       14.42     40.40 o 
   2   2  23      222.52      367.01     77.12 o 
  -5   3  23        0.60      -32.97     39.79 o 
  -4   3  23       68.80      114.12     53.54 o 
  -3   3  23      525.33      778.28    141.70 o 
  -2   3  23       12.26       20.63     60.77 o 
  -1   3  23      146.57      138.64    166.86 o 
   0   3  23       10.23       -9.34     58.73 o 
   1   3  23      287.54      313.86     82.68 o 
  -4   4  23       14.87        2.20     42.69 o 
  -3   4  23        5.22       14.86     45.80 o 
  -2   4  23     1061.70     1169.01    356.72 o 
  -1   4  23      114.58       91.88     69.82 o 
   0   4  23      280.60      359.01    209.93 o 
                                                 
